# Supplementary material for: Venom Profiling of a Population of the Theraphosid Spider Phlogius crassipes Reveals Continuous Ontogenetic Changes from Juveniles through Adulthood
Source: Toxins (Basel). 2017 Mar 25;9(4):116. doi: 10.3390/toxins9040116 (PMC5408190; doi:10.3390/toxins9040116)
Supplement: Supplementary file 1 [file toxins-09-00116-s001.zip]

Archive with 2 entries (2 files):
- Supplementary table 1.xlsx
- Supplementary table 2.xlsx
