# Supplementary material for: Venom Profiling of a Population of the Theraphosid Spider Phlogius crassipes Reveals Continuous Ontogenetic Changes from Juveniles through Adulthood
Source: Toxins (Basel). 2017 Mar 25;9(4):116. doi: 10.3390/toxins9040116 (PMC5408190; doi:10.3390/toxins9040116)
Supplement: Supplementary file 1 [file toxins-09-00116-s001.zip › Supplementary table 1.xlsx]

## Sheet: Sheet1
Group	Unused	Total	%Cov	%Cov(50)	%Cov(95)	Accessions	Names	Used	Annotation	Contrib	Conf	Sequence	Modifications	ProteinModifications	Cleavages	dMass	Obs MW	Obs m/z	Theor MW	Theor m/z	Theor z	Sc	Spectrum	Acq Time	Intensity (Peptide)
OL	10.06	10.06	84.62	84.62	84.62	sp|P0DL59|HM2A_PHLSP	Mu-theraphotoxin-Phlo2a (Fragment) OS=Phlogius sp. PE=1 SV=1			2	99	CCEDMVCKLWCK	Carbamidomethyl(C)@1; Carbamidomethyl(C)@2; Carbamidomethyl(C)@7; Carbamidomethyl(C)@11		missed K-L@8	0.0010372	1687.67	563.563	1687.66	563.562	3	16	1.1.1.4918.1	22.0306	112678
OL	8	8	78.89	24.44	24.44	sp|P0DL58|HM1B_PHLSP	Mu-theraphotoxin-Phlo1b OS=Phlogius sp. PE=1 SV=1			2	99	ACRELLGGCSK	Carbamidomethyl(C)@2; Carbamidomethyl(C)@9		missed R-E@3	-0.00229129	1249.59	417.537	1249.59	417.538	3	15	1.1.1.1040.1	11.5612	236938
OL	6.03	6.03	100	91.67	91.67	sp|P84835|TXG1E_CHIGU	Kappa-theraphotoxin-Pg1a OS=Chilobrachys guangxiensis PE=1 SV=1			2	99	CGSGKPACCPKYVCSPKWGLCNFPMP	Carbamidomethyl(C)@1; Carbamidomethyl(C)@8; Carbamidomethyl(C)@9; Delta:H(2)C(2)(K)@11; Carbamidomethyl(C)@14; Carbamidomethyl(C)@21		missed K-Y@11; missed K-W@17	-0.0180438	3083.32	1028.78	3083.34	1028.79	3	27	1.1.1.10086.1	37.9657	49135.9
OL	5.94	5.97	100	70.97	64.52	sp|P0CH55|JZ715_CHIGU	Jingzhaotoxin F7-15.33 OS=Chilobrachys guangxiensis PE=1 SV=1			2	99	AFVLHCYRN	Carbamidomethyl(C)@6		missed R-N@8	-0.00237637	1178.56	393.862	1178.57	393.862	3	12	1.1.1.2720.1	16.1067	3841171
OL	5.34	5.36	49.46	17.2	17.2	sp|B1P1J5|TZ72_CHIGU	U36-theraphotoxin-Cg1a OS=Chilobrachys guangxiensis PE=3 SV=1			2	99	CYICDNELTLCTR	Carbamidomethyl(C)@1; Carbamidomethyl(C)@4; Carbamidomethyl(C)@11			-0.0041849	1716.72	859.369	1716.73	859.371	2	21	1.1.1.5553.1	23.8981	133266
OL	4.21	4.21	39.76	21.69	14.46	sp|B1P1A6|JZT8A_CHIGU; sp|B1P1A5|JZT8B_CHIGU	U3-theraphotoxin-Cg1a OS=Chilobrachys guangxiensis PE=1 SV=1; U3-theraphotoxin-Cg1a OS=Chilobrachys guangxiensis PE=1 SV=1			2	99	LFECSFSCDIK	Carbamidomethyl(C)@4; Carbamidomethyl(C)@8			-0.000987057	1404.6	703.309	1404.61	703.31	2	18	1.1.1.5510.1	23.7687	293906
OL	4	4	41.74	13.04	13.04	sp|W4VRU5|ICK36_TRILK	Toxin ICK-36 OS=Trittame loki PE=2 SV=1			2	99	TAGYGWWYK				-0.000459573	1130.52	566.266	1130.52	566.267	2	14	1.1.1.5719.1	24.4042	11680100
OL	3.73	3.75	23.72	5.379	3.178	tr|M5AWW7|M5AWW7_GRARO	GTx-VA1 OS=Grammostola rosea PE=2 SV=1			2	99	NFGVGQNLFQR				0.000569214	1278.65	640.331	1278.65	640.331	2	18	1.1.1.6026.1	25.222	251212
OL	3.48	3.48	24.94	5.327	5.327	tr|J9XYC6|J9XYC6_9ARAC	Hyaluronidase (Fragment) OS=Brachypelma vagans PE=2 SV=1			2	99	CTWPNDPNVVAWR	Carbamidomethyl(C)@1; Deamidated(N)@8			-0.000387272	1614.72	808.37	1614.72	808.37	2	18	1.1.1.6654.1	27.0765	133596
OL	2.64	2.64	37.61	3.274	1.497	tr|A0A0A1WL51|A0A0A1WL51_BACCU	Heterogeneous nuclear ribonucleoprotein U-like protein 1 (Fragment) OS=Bactrocera cucurbitae GN=HNRNPUL1_0 PE=4 SV=1			2	99	HRDGGGGGSGGGGGRR			missed R-D@2; missed R-R@15	0.0333224	1395.68	466.234	1395.65	466.223	3	17	1.1.1.1213.1	12.0299	115210
OL	2.48	2.48	22.12	5.845	5.845	tr|B3M184|B3M184_DROAN	GF16058 OS=Drosophila ananassae GN=Dana\GF16058 PE=4 SV=1			2	99	DGAGGGGGGGNGGGGGGGGGGNGGGGGGGGRDHLDDR			missed R-D@31	-0.0244494	2822.12	941.714	2822.14	941.722	3	17	1.1.1.4370.1	20.5267	217844
OL	2.14	2.14	27.18	2.053	2.053	tr|E0VI70|E0VI70_PEDHC	Putative uncharacterized protein OS=Pediculus humanus subsp. corporis GN=Phum_PHUM221300 PE=4 SV=1			2	99	SKAESSDDDNGFSGDEAFTSSSHFK			missed K-A@2	-0.0333389	2651.06	663.771	2651.09	663.78	4	17	1.1.1.14137.1	53.164	10782
OL	2.07	2.07	19.38	2.974	2.974	tr|A0A0K2U6T9|A0A0K2U6T9_LEPSM	HyTSR1 proteinlike [Ciona intestinalis] (Fragment) OS=Lepeophtheirus salmonis PE=4 SV=1			2	99	DCPSGWSEWGQWSSCSASCGGGSQLRK	Carbamidomethyl(C)@2; Carbamidomethyl(C)@15; Carbamidomethyl(C)@19		missed R-K@26	-0.0291553	3016.2	755.057	3016.23	755.064	4	18	1.1.1.3456.1	18.0365	179878
OL	2.06	2.06	18.14	0.4344	0.4344	tr|A0A067RBL8|A0A067RBL8_ZOONE	Uncharacterized protein (Fragment) OS=Zootermopsis nevadensis GN=L798_10076 PE=4 SV=1			2	99	HNRESCSGNSSMVGISGATNWR	Carbamidomethyl(C)@6		missed R-E@3	-0.0364651	2406.02	602.512	2406.06	602.521	4	18	1.1.1.13469.1	50.1787	78636.5
OL	2.06	2.06	54.61	4.664	1.593	tr|A7UTY6|A7UTY6_ANOGA	AGAP005940-PA OS=Anopheles gambiae GN=AgaP_AGAP005940 PE=4 SV=1			2	99	MGMGGGSGGDGGDR				-0.025827	1209.42	404.149	1209.45	404.157	3	10	1.1.1.27.1	0.59495	6543.6
OL	2.04	2.04	12.01	0.3462	0.3462	tr|B4NJP6|B4NJP6_DROWI	GK14416 OS=Drosophila willistoni GN=Dwil\GK14416 PE=4 SV=1			2	99	AGDASAANSSKSGEAGK			missed K-S@11	-0.0212916	1506.67	503.231	1506.69	503.238	3	17	1.1.1.560.1	10.3028	1702168
OL	2.03	2.03	16.54	2.116	0.4454	tr|X1WIS9|X1WIS9_ACYPI	Uncharacterized protein OS=Acyrthosiphon pisum PE=4 SV=1			2	99	DCDGYLCK	Carbamidomethyl(C)@2; Carbamidomethyl(C)@7			-0.0198023	1029.37	515.692	1029.39	515.702	2	11	1.1.1.3153.1	17.2276	826326
OL	2.03	2.03	22.22	3.426	3.426	tr|A0A087TDJ5|A0A087TDJ5_9ARAC	Homeotic protein spalt-major (Fragment) OS=Stegodyphus mimosarum GN=X975_23734 PE=4 SV=1			2	99	SISPNDMSNFSDNSADNSSDENTANDNYGDLKIDVER	Deamidated(N)@22		missed K-I@32	-0.188921	4050.49	676.089	4050.68	676.12	6	21	1.1.1.15309.1	58.8148	17211.5
OL	2.02	2.02	21.3	1.082	1.082	tr|W5J502|W5J502_ANODA	Uncharacterized protein OS=Anopheles darlingi GN=AND_009340 PE=4 SV=1			2	99	QQTGTQLTSTDHSTGEPKR	Gln->pyro-Glu@N-term		missed K-R@18	-0.0281806	2053.94	514.492	2053.97	514.499	4	16	1.1.1.12658.1	47.0406	26952.8
OL	2.02	2.02	28.36	4.051	4.051	tr|A0A088ACZ0|A0A088ACZ0_APIME	Uncharacterized protein OS=Apis mellifera GN=LOC726065 PE=4 SV=1			2	99	ESLGSPAGFWPRCNPATGLPSPCDCRLSTDLYSSR	Glu->pyro-Glu@N-term; Carbamidomethyl(C)@13; Carbamidomethyl(C)@23; Carbamidomethyl(C)@25		missed R-C@12; missed R-L@26	-0.349081	3892.42	557.068	3892.77	557.118	7	18	1.1.1.15170.1	58.1277	9892.08
OL	2.02	2.02	30.47	1.408	1.408	tr|Q7QDS6|Q7QDS6_ANOGA	Kinesin-like protein (Fragment) OS=Anopheles gambiae GN=AgaP_AGAP010396 PE=3 SV=4			2	99	LGSSTTKGDSR			missed K-G@7	-0.0138338	1107.54	554.776	1107.55	554.783	2	13	1.1.1.4442.1	20.7265	411158
OL	2.01	2.02	24.6	1.917	1.917	tr|A0A0M4EAK0|A0A0M4EAK0_DROBS	CG30122 OS=Drosophila busckii GN=Dbus_chr2Rg1700 PE=4 SV=1			2	99	GGAGGSNYSSGGGGGGGGAGGGNR	Deamidated(N)@23			0.00792946	1824.75	913.38	1824.74	913.376	2	16	1.1.1.1977.1	14.1339	162664
OL	2.01	2.01	13.7	2.124	0.997	tr|T1JHR9|T1JHR9_STRMM	Uncharacterized protein OS=Strigamia maritima PE=4 SV=1			2	99	NISEISENVDSEMDSEDDETEEK				-0.023847	2643.03	882.016	2643.05	882.024	3	17	1.1.1.5317.1	23.1939	71288.3
OL	2.01	2.01	16.32	2.003	2.003	tr|E9GA71|E9GA71_DAPPU	Putative uncharacterized protein (Fragment) OS=Daphnia pulex GN=DAPPUDRAFT_223280 PE=4 SV=1			2	99	DIKHSLAGLFVEILVPVAANRDPQFSR			missed K-H@3; missed R-D@21	0.227808	2991.86	599.379	2991.63	599.333	5	17	1.1.1.14471.1	54.7732	21976.4
OL	2.01	2.01	84.28	26.42	26.42	tr|B7PT00|B7PT00_IXOSC	Secreted protein, putative (Fragment) OS=Ixodes scapularis GN=IscW_ISCW007590 PE=4 SV=1			2	99	GCNQRAPSGGGGGGGGGGGGGGGGGGGGGGGGGGGGGGGGGG	Carbamidomethyl(C)@2		missed R-A@5	-0.0248282	2827.09	943.371	2827.12	943.38	3	19	1.1.1.4506.1	20.9006	111376
OL	2.01	2.01	52.6	8.854	8.854	tr|A0A087SYR2|A0A087SYR2_9ARAC	40S ribosomal protein S9 (Fragment) OS=Stegodyphus mimosarum GN=X975_11397 PE=3 SV=1			2	99	NMRKAQGGTAQDEDDED	Oxidation(M)@2		missed R-K@3; missed K-A@4	0.0199329	1894.78	632.601	1894.76	632.594	3	15	1.1.1.9617.1	36.4115	71076.1
OL	2.01	2.01	43.91	12.5	12.5	tr|B4N2M2|B4N2M2_DROWI	GK22844 OS=Drosophila willistoni GN=Dwil\GK22844 PE=4 SV=1			2	99	MAANTASGLIDPMVDEPNGAVMADSAAGSSNRDNEAPLK			missed R-D@32	-0.0770713	3886.7	1296.57	3886.78	1296.6	3	16	1.1.1.15563.1	60.2691	7438.15
OL	2	2.01	27.89	5.281	5.281	tr|A0A087SX31|A0A087SX31_9ARAC	Transcription factor E2F7 (Fragment) OS=Stegodyphus mimosarum GN=X975_15647 PE=3 SV=1			2	99	DAILKSLNLTLSDGQIAAIQLEGTSIPPNSNK			missed K-S@5	0.199958	3320.98	554.504	3320.78	554.471	6	16	1.1.1.14870.1	56.6808	16756
OL	2	2	16.64	1.143	1.143	tr|E1ZWJ0|E1ZWJ0_CAMFO	Uncharacterized protein C1orf198 OS=Camponotus floridanus GN=EAG_08881 PE=4 SV=1			2	99	MTGGNWIAGVDDFAGK	Deamidated(N)@5			0.0090613	1638.74	820.379	1638.73	820.375	2	16	1.1.1.10468.1	39.2626	41063.9
OL	2	2	49.05	13.69	13.69	tr|Q295V2|Q295V2_DROPS; tr|B4GFN0|B4GFN0_DROPE	GA20008 OS=Drosophila pseudoobscura pseudoobscura GN=Dpse\GA20008 PE=4 SV=2; GL22249 OS=Drosophila persimilis GN=Dper\GL22249 PE=4 SV=1			2	99	EDSGENDRSGGSGGGGGGAGGGGGGGGGGSSGGGGR			missed R-S@8	-0.033165	2750.05	917.692	2750.09	917.703	3	17	1.1.1.2259.1	14.8905	3639187
OL	2	2	26.39	3.241	3.241	tr|A0A0K2VL89|A0A0K2VL89_LEPSM	Uncharacterized protein (Fragment) OS=Lepeophtheirus salmonis PE=4 SV=1			2	99	NYDLISKFLDAMKTDVSNMNPLVNNSLK			missed K-F@7; missed K-T@13	-0.00998467	3183.58	1062.2	3183.59	1062.21	3	21	1.1.1.6794.1	27.5449	44213.9
OL	2	2	19.25	6.195	6.195	tr|E2B6Y9|E2B6Y9_HARSA	High mobility group protein 2-like 1 OS=Harpegnathos saltator GN=EAI_03186 PE=4 SV=1			2	99	TEPPMSDNDGQSSASDSDDPSGINEDER	Deamidated(N)@8			-0.0286875	2952.1	985.042	2952.13	985.051	3	19	1.1.1.4315.1	20.3728	149105
OL	2	2	14.96	2.401	2.401	tr|A0A087TMU5|A0A087TMU5_9ARAC	Insulin-like growth factor-binding protein complex acid labile subunit (Fragment) OS=Stegodyphus mimosarum GN=X975_22590 PE=4 SV=1			2	99	VEVLKLQNNIVNEIRPGVLGNLTLLR	Deamidated(N)@12		missed K-L@5	0.0778288	2914.77	729.701	2914.7	729.681	4	20	1.1.1.14517.1	54.9894	10839.9
OL	2	2	10.11	1.296	1.296	tr|A0A0M4EU45|A0A0M4EU45_DROBS	Maker323 (Fragment) OS=Drosophila busckii GN=Dbus_chrXg1070 PE=4 SV=1			2	99	NAAAAAGAASAPASK				-0.0210936	1227.6	410.207	1227.62	410.214	3	16	1.1.1.1736.1	13.4825	116134
OL	2	2	39.66	4.249	4.249	tr|A0A0E4G8X7|A0A0E4G8X7_ANOGA	Uncharacterized protein OS=Anopheles gambiae PE=4 SV=1			2	99	AGGGGGGGGGSNGDR				-0.0120268	1131.45	378.158	1131.47	378.162	3	15	1.1.1.2366.1	15.1682	163235
OL	2	2	6.684	1.752	1.752	tr|W8BGW0|W8BGW0_CERCA	Ankyrin repeat and BTB/POZ domain-containing protein 2 OS=Ceratitis capitata GN=ABTB2 PE=2 SV=1			2	99	PATTANANNNSNTSIASNQQVPLPAAR			cleaved M-P@N-term	0.0527872	2721.4	545.286	2721.34	545.276	5	17	1.1.1.14355.1	54.2139	17631.3
OL	2	2	24.25	2.997	2.997	tr|E2BSH1|E2BSH1_HARSA	Armadillo repeat-containing protein 3 OS=Harpegnathos saltator GN=EAI_00348 PE=4 SV=1			2	99	LYCTVNLTCNK	Carbamidomethyl(C)@3; Carbamidomethyl(C)@9; Deamidated(N)@10			-0.00247195	1385.63	462.884	1385.63	462.885	3	15	1.1.1.2049.1	14.3327	1341742
OL	2	2	27.93	6.776	6.776	tr|A0A087TB69|A0A087TB69_9ARAC	Uncharacterized protein (Fragment) OS=Stegodyphus mimosarum GN=X975_05468 PE=4 SV=1			2	99	EPQFFSLKGLTPGLTITPVAASSPRIATPVINK			missed K-G@8; missed R-I@25	0.213519	3450.14	691.036	3449.93	690.993	5	18	1.1.1.14975.1	57.1932	23008.6
OL	2	2	5.761	2.29	2.29	tr|W8BCB8|W8BCB8_CERCA	Cell adhesion molecule-related/down-regulated by oncogenes OS=Ceratitis capitata GN=CDON PE=2 SV=1			2	99	SGSVGSSSCGGSSSGPNGSRSNSSSNSSCNK	Carbamidomethyl(C)@9; Deamidated(N)@22; Carbamidomethyl(C)@29		missed R-S@20	-0.0282397	2923.13	975.383	2923.15	975.392	3	17	1.1.1.2506.1	15.5387	238494
OL	2	2	47.56	8.444	8.444	tr|W4WJ19|W4WJ19_ATTCE	Uncharacterized protein OS=Atta cephalotes PE=4 SV=1			2	99	KMANCGPPGFTGGASGAGK	Carbamidomethyl(C)@5		missed K-M@1	0.00689111	1763.82	882.915	1763.81	882.911	2	16	1.1.1.10640.1	39.8655	95678.9
OL	2	2	16.72	4.252	4.252	tr|W8BR27|W8BR27_CERCA; tr|W8BFE1|W8BFE1_CERCA; tr|W8B4I2|W8B4I2_CERCA; tr|W8B0H0|W8B0H0_CERCA	Sodium/potassium/calcium exchanger Nckx30C (Fragment) OS=Ceratitis capitata GN=NCKX PE=2 SV=1; Sodium/potassium/calcium exchanger Nckx30C (Fragment) OS=Ceratitis capitata GN=NCKX PE=2 SV=1; Sodium/potassium/calcium exchanger Nckx30C (Fragment) OS=Ceratitis capitata GN=NCKX PE=2 SV=1; Sodium/potassium/calcium exchanger Nckx30C (Fragment) OS=Ceratitis capitata GN=NCKX PE=2 SV=1			2	99	SGPPGSSSGAGATGNSSGGTAGSTHTGAK	Deamidated(N)@15			-0.0428071	2403.01	601.76	2403.05	601.771	4	18	1.1.1.14014.1	52.5763	20523
OL	2	2	43.9	15.61	15.61	tr|A0A0M3QWH4|A0A0M3QWH4_DROBS	Sgf11 OS=Drosophila busckii GN=Dbus_chr3Lg1319 PE=4 SV=1			2	99	EGSSAASSYLQSGGATGGTDDEDDVDWSSDKR			missed K-R@31	-0.0399815	3249.31	813.334	3249.35	813.344	4	18	1.1.1.5065.1	22.4604	89974.3
OL	2	2	67.83	22.61	22.61	sp|B1P1I4|JZT65_CHIGU	U31-theraphotoxin-Cg1b OS=Chilobrachys guangxiensis PE=2 SV=1			2	99	KAGEKCESNCDCCGYSTLCGYITEGK	Carbamidomethyl(C)@6; Deamidated(N)@9; Carbamidomethyl(C)@10; Carbamidomethyl(C)@12; Carbamidomethyl(C)@13; Carbamidomethyl(C)@19		missed K-A@1; missed K-C@5	-0.014335	3047.19	1016.74	3047.21	1016.74	3	19	1.1.1.5517.1	23.7856	78811
OL	2	2	6.362	1.254	1.254	tr|W5JL95|W5JL95_ANODA	Serine/threonine-protein phosphatase 4 regulatory subunit 3 OS=Anopheles darlingi GN=AND_003079 PE=4 SV=1			2	99	EFCNFAQYLQPQGK	Carbamidomethyl(C)@3			-0.0112547	1728.78	577.268	1728.79	577.272	3	15	1.1.1.3979.1	19.4605	793528
OL	2	2	64.18	34.33	34.33	tr|S4PIW8|S4PIW8_9NEOP	Uncharacterized protein (Fragment) OS=Pararge aegeria PE=4 SV=1			2	99	HEWSGSGSGSGSEESVRSANEQR			missed R-S@17	-0.0444646	2418.99	605.756	2419.04	605.767	4	16	1.1.1.14148.1	53.2166	12380.2
OL	2	2	31.25	11.98	11.98	tr|F8THJ4|F8THJ4_HOTJU	CRISP3 (Fragment) OS=Hottentotta judaicus PE=2 SV=1			2	99	EGSPCSACPENTKCSEEYPGLCK	Carbamidomethyl(C)@5; Carbamidomethyl(C)@8; Carbamidomethyl(C)@14; Carbamidomethyl(C)@22		missed K-C@13	-0.0253329	2659.04	887.354	2659.07	887.363	3	18	1.1.1.2401.1	15.2636	342657
OL	2	2	48.28	22.76	22.76	tr|F4W6T1|F4W6T1_ACREC	Putative uncharacterized protein OS=Acromyrmex echinatior GN=G5I_01136 PE=4 SV=1			2	99	FQGGNWRRTETPDDEDDDEDDDDDDDEGATEQR			missed R-R@7; missed R-T@8	-0.113231	3857.34	1286.79	3857.46	1286.83	3	11	1.1.1.20503.1	100.01	2229.18
OL	2	2	54.81	22.22	22.22	tr|T1KSS3|T1KSS3_TETUR	Uncharacterized protein OS=Tetranychus urticae PE=4 SV=1			2	99	ICQRAASESPSIVFVDQVNGDNKCQCCFEK	Carbamidomethyl(C)@2; Carbamidomethyl(C)@24; Carbamidomethyl(C)@26; Carbamidomethyl(C)@27		missed R-A@4; missed K-C@23	0.0304789	3545.61	1182.88	3545.58	1182.87	3	17	1.1.1.12387.1	46.0591	33845
OL	2	2	24.07	8.796	8.796	tr|D3PGL1|D3PGL1_LEPSM	26S proteasome non-ATPase regulatory subunit 9 OS=Lepeophtheirus salmonis GN=PSMD9 PE=2 SV=1			2	99	LDLTPKQWTGKGILGCLVK	Carbamidomethyl(C)@16		missed K-Q@6; missed K-G@11	0.101724	2126.29	709.772	2126.19	709.738	3	15	1.1.1.15413.1	59.3688	7240.54
OL	2	2	23.46	13.08	13.08	tr|A0A0L7KP68|A0A0L7KP68_9NEOP	Uncharacterized protein OS=Operophtera brumata GN=OBRU01_18807 PE=4 SV=1			2	99	GETSLSHASAQGESQPADNNAPLEIDSPQISSDR				-0.0181687	3507.58	1170.2	3507.6	1170.21	3	14	1.1.1.8256.1	31.8826	35667.8
OL	2	2	22.65	17.13	17.13	tr|A0A0K2UW80|A0A0K2UW80_LEPSM	Putative LOC100169228 [Acyrthosiphon pisum] OS=Lepeophtheirus salmonis PE=4 SV=1			2	99	MTMGPLLQRLYGWNILLATVMMMIASTNGLK	Deamidated(N)@14		missed R-L@9	0.139744	3467.93	1156.98	3467.79	1156.94	3	17	1.1.1.20309.1	98.6912	4132.39
OL	2	2	27.66	9.574	9.574	sp|B1P1H8|JZT58_CHIGU	U27-theraphotoxin-Cg1a OS=Chilobrachys guangxiensis PE=2 SV=1			2	99	TCCIGLQCR	Carbamidomethyl(C)@2; Carbamidomethyl(C)@3; Carbamidomethyl(C)@8			-0.000828609	1166.5	584.257	1166.5	584.257	2	14	1.1.1.1989.1	14.1729	7568713
OL	2	2	23.96	13.02	13.02	tr|W4X7E4|W4X7E4_ATTCE	Uncharacterized protein OS=Atta cephalotes PE=4 SV=1			2	99	VDNEGDQEEEGEEAEGAEEDEERGR	Deamidated(N)@3		missed R-G@23	-0.000921663	2807.08	936.699	2807.08	936.699	3	17	1.1.1.3071.1	17.0148	407034
OL	2	2	39.02	31.71	31.71	tr|T1H130|T1H130_MEGSC	Uncharacterized protein OS=Megaselia scalaris PE=4 SV=1			2	99	NDGDDDDSMPDLNSLDDENESQEAPK	Deamidated(N)@13			0.00645604	2865.1	956.039	2865.09	956.037	3	18	1.1.1.2814.1	16.3491	262016
OL	2	2	24.62	24.62	24.62	tr|E7EI96|E7EI96_COPFO	Endo-beta-1,4-glucanase (Fragment) OS=Coptotermes formosanus GN=EG5 PE=4 SV=1			2	99	DSALNDKGDNGEDLTG			missed K-G@7	-0.0197286	1619.67	540.898	1619.69	540.904	3	15	1.1.1.10067.1	37.8989	67562.6
OL	2	2	28.42	26.32	26.32	tr|A0A084VSK2|A0A084VSK2_ANOSI	Uncharacterized protein OS=Anopheles sinensis GN=ZHAS_00008497 PE=4 SV=1			2	99	QEADGNHGGPRAGSAASGGGGGGQR			missed R-A@11	-0.0305545	2206.95	736.658	2206.98	736.668	3	18	1.1.1.1511.1	12.8608	459087
OL	2	2	67.74	25.81	25.81	sp|P82601|TXVL2_CORVA	U1-theraphotoxin-Cv1a OS=Coremiocnemis valida PE=1 SV=1			2	99	CCDGLYCK	Carbamidomethyl(C)@1; Carbamidomethyl(C)@2; Carbamidomethyl(C)@7			-0.000812568	1074.39	538.203	1074.39	538.204	2	12	1.1.1.930.1	11.2639	1459153
OL	2	2	23.16	23.16	23.16	tr|F8TL76|F8TL76_9ACAR	Cytochrome c oxidase subunit 1 (Fragment) OS=Steganacarus magnus GN=COI PE=3 SV=1			2	99	SSFLSFDCLPLFIWSIFITAVLLLLSLPVLAGAITMLLMDR	Carbamidomethyl(C)@8			0.122541	4596.64	1533.22	4596.52	1533.18	3	14	1.1.1.17285.1	74.2127	4168.27
OL	2	2	11.4	11.4	11.4	tr|D7P5M0|D7P5M0_9HYME	Putative uncharacterized protein U2 OS=Hyposoter didymator GN=U2 PE=4 SV=1			2	99	METMDPNADTDGAASSDNNDDHTYEK				0.0384734	2843.12	711.786	2843.08	711.777	4	16	1.1.1.14412.1	54.4903	23014.2
OL	1.96	2	37.14	37.14	37.14	tr|A0A0K8RH29|A0A0K8RH29_IXORI	Putative peptidase family m13 OS=Ixodes ricinus PE=2 SV=1			1.95861	99	YTEKCELEQTCRLFLVLISTLILLTR	Carbamidomethyl(C)@5; Carbamidomethyl(C)@11		missed K-C@4; missed R-L@12	0.244731	3211.98	643.403	3211.73	643.354	5	17	1.1.1.14744.1	56.0744	20017.5
OL	1.96	1.96	47.29	9.117	9.117	tr|E0W1T6|E0W1T6_PEDHC	Gamma-soluble NSF attachment protein, putative OS=Pediculus humanus subsp. corporis GN=Phum_PHUM582430 PE=4 SV=1			1.95861	99	QESGGGGDAGAAAATSASAVADDDDDDDEGLC	Gln->pyro-Glu@N-term; Carbamidomethyl(C)@32			0.0254592	2952.12	985.048	2952.1	985.039	3	17	1.1.1.4217.1	20.1011	153942
OL	1.96	1.96	22.34	1.926	1.926	tr|A0A067RBV3|A0A067RBV3_ZOONE	Uncharacterized protein OS=Zootermopsis nevadensis GN=L798_03629 PE=4 SV=1			1.95861	99	SKIMDMEEGIESEKK			missed K-I@2; missed K-K@14	-0.018011	1752.81	877.412	1752.83	877.421	2	14	1.1.1.12213.1	45.4208	81526.7
OL	1.96	1.96	14.07	14.07	14.07	tr|Q1PMP7|Q1PMP7_9HYME	Protein Wnt (Fragment) OS=Cardiocondyla obscurior GN=Wg PE=3 SV=1			1.95861	99	QCNDTSIGFYGCDLMCCGR	Deamidated(Q)@1; Carbamidomethyl(C)@2; Carbamidomethyl(C)@12; Carbamidomethyl(C)@16; Carbamidomethyl(C)@17			0.0068307	2313.86	579.473	2313.86	579.472	4	15	1.1.1.2567.1	15.6997	189401
OL	1.93	1.97	23.85	1.183	1.183	tr|E0VY88|E0VY88_PEDHC	JmjC domain-containing histone demethylation protein 2B, putative OS=Pediculus humanus subsp. corporis GN=Phum_PHUM511870 PE=4 SV=1			1.88606	99	DTGSEKDSDSGASANLSGSK			missed K-D@6	0.0178844	1911.85	956.931	1911.83	956.922	2	14	1.1.1.10769.1	40.3218	649351
OL	1.93	1.93	37.01	2.716	2.716	tr|B7Q0B3|B7Q0B3_IXOSC	Heat shock protein 70 (HSP70)-interacting protein, putative OS=Ixodes scapularis GN=IscW_ISCW008890 PE=4 SV=1			1.92082	99	MVRNAGSSSNSSGLSK	Deamidated(N)@4		missed R-N@3	-0.0183847	1581.72	791.869	1581.74	791.878	2	15	1.1.1.10255.1	38.531	209377
OL	1.92	1.92	13.08	1.081	1.081	tr|Q16XG5|Q16XG5_AEDAE	AAEL008888-PA OS=Aedes aegypti GN=AAEL008888 PE=4 SV=1			1.92082	99	NLELGNYGYK	Deamidated(N)@6			0.0241122	1170.58	391.201	1170.56	391.193	3	13	1.1.1.3125.1	17.152	221642
OL	1.89	1.92	21.69	5.634	5.634	tr|Q9TDZ5|Q9TDZ5_9CARA	NADH-ubiquinone oxidoreductase chain 5 (Fragment) OS=Carabus sauteri GN=ND5 PE=3 SV=1			1.88606	99	NFDQGWNEYFSGQGMYMSLK				-0.0237968	2400.99	801.337	2401.01	801.345	3	17	1.1.1.4945.1	22.1094	128717
OL	1.83	1.86	20.8	2.995	2.995	tr|A0A0K2T535|A0A0K2T535_LEPSM	Uncharacterized protein OS=Lepeophtheirus salmonis PE=4 SV=1			1.82391	99	DSTDTTDSTDSKESMDSK	Oxidation(M)@15		missed K-E@12	-0.00200521	1964.76	655.928	1964.76	655.929	3	15	1.1.1.10653.1	39.9113	143818
OL	1.8	1.83	26.05	5.466	5.466	tr|D6WRZ4|D6WRZ4_TRICA	Putative uncharacterized protein OS=Tribolium castaneum GN=TcasGA2_TC009292 PE=4 SV=1			1.79588	99	KAQNTHQEYGLCAKGPR	Deamidated(N)@4; Carbamidomethyl(C)@12		missed K-A@1; missed K-G@14	-0.0137173	1957.93	653.65	1957.94	653.655	3	17	1.1.1.715.1	10.6827	375220
OL	1.72	1.75	23.06	7.519	7.519	tr|K7IV43|K7IV43_NASVI	Uncharacterized protein OS=Nasonia vitripennis GN=LOC100115937 PE=3 SV=1			1.72125	99	LNVNGGAIAVGHPLGASGSRITGHLVHELR	Deamidated(N)@4		missed R-I@20	0.213289	3002.83	601.573	3002.62	601.531	5	19	1.1.1.14624.1	55.4996	12524.9
OL	1.71	1.73	20.87	4.202	1.611	tr|A0A084VSX2|A0A084VSX2_ANOSI	AGAP008819-PA-like protein OS=Anopheles sinensis GN=ZHAS_00008520 PE=3 SV=1			1.67778	99	ECPPCHHSCEAGCWGEGAHNCQK	Glu->pyro-Glu@N-term; Carbamidomethyl(C)@2; Carbamidomethyl(C)@5; Carbamidomethyl(C)@9; Carbamidomethyl(C)@13; Carbamidomethyl(C)@21			0.00619697	2749.02	917.346	2749.01	917.344	3	16	1.1.1.4274.1	20.2589	167935
OL	1.7	1.72	7.576	1.876	1.876	tr|E2A3Y1|E2A3Y1_CAMFO	Calpain-D OS=Camponotus floridanus GN=EAG_13658 PE=4 SV=1			1.69897	99	SGSARQEEEEEEEEEGEGEEEGAGAR	Deamidated(Q)@6		missed R-Q@5	0.0154162	2809.11	937.376	2809.09	937.371	3	18	1.1.1.5767.1	24.5385	112213
OL	1.7	1.72	10.23	10.23	10.23	tr|A0A0L7LVL2|A0A0L7LVL2_9NEOP	Protease inhibitor 3 OS=Operophtera brumata GN=OBRU01_00112 PE=4 SV=1			1.69897	99	DANGTCILK	Deamidated(N)@3; Carbamidomethyl(C)@6			-0.000495989	991.464	496.739	991.464	496.74	2	14	1.1.1.1973.1	14.126	414219
OL	1.67	1.67	28.61	3.245	3.245	tr|A0A034W5J8|A0A034W5J8_BACDO	Selenocysteine insertion sequence-binding protein 2 OS=Bactrocera dorsalis GN=SEBP2 PE=4 SV=1			1.65758	99	CNFSGMAANYK	Carbamidomethyl(C)@1; Deamidated(N)@2			-0.0334367	1262.47	421.832	1262.51	421.843	3	12	1.1.1.509.1	10.0709	1939.81
OL	1.66	1.7	20.33	0.4949	0.4949	tr|A0A084VSR8|A0A084VSR8_ANOSI	Uncharacterized protein OS=Anopheles sinensis GN=ZHAS_00008627 PE=4 SV=1			1.56864	99	GGNGGSGGGGGVGGPMGGVNSSSSSSSR	Deamidated(N)@3			-0.00749642	2266.94	567.742	2266.95	567.744	4	17	1.1.1.13231.1	49.1978	54271.2
OL	1.62	1.64	15.22	0.9199	0.9199	tr|A0A067RIL4|A0A067RIL4_ZOONE	Multiple epidermal growth factor-like domains 8 OS=Zootermopsis nevadensis GN=L798_11149 PE=4 SV=1			1.58503	99	CNCQNNTESDATCNNNKNANQCWK	Carbamidomethyl(C)@1; Carbamidomethyl(C)@3; Carbamidomethyl(C)@13; Deamidated(N)@18; Carbamidomethyl(C)@22		missed K-N@17	0.0165017	2945.13	982.719	2945.12	982.713	3	19	1.1.1.4293.1	20.3128	122993
OL	1.61	1.62	21.48	3.328	3.328	tr|B0X4Y8|B0X4Y8_CULQU	Fuse-binding protein-interacting repressor siahbp1 OS=Culex quinquefasciatus GN=CpipJ_CPIJ014506 PE=4 SV=1			1.60206	99	GGNNDYSNSGNDASPSRDDYRK	Deamidated(N)@4		cleaved M-G@N-term; missed R-D@17; missed R-K@21	0.0187115	2389	598.257	2388.98	598.252	4	17	1.1.1.13498.1	50.2943	33380.4
OL	1.6	1.63	23.6	5.109	5.109	tr|J9K9J9|J9K9J9_ACYPI	Uncharacterized protein OS=Acyrthosiphon pisum GN=LOC100569983 PE=4 SV=2			1.5376	99	GNVTSCLAVPNNAIIYRIKSR	Deamidated(N)@2; Carbamidomethyl(C)@6		missed R-I@17; missed K-S@19	0.00695508	2346.25	587.571	2346.25	587.569	4	17	1.1.1.7615.1	29.9399	117461
OL	1.6	1.62	14.24	2.803	2.803	tr|A0A088AN54|A0A088AN54_APIME	Uncharacterized protein OS=Apis mellifera GN=Sir2 PE=4 SV=1			1.60206	99	QASIDSALDSGVGDSCNSVDSHEDK	Carbamidomethyl(C)@16; Deamidated(N)@17			-0.0362268	2593.04	649.266	2593.07	649.275	4	17	1.1.1.13794.1	51.574	26658
OL	1.57	1.59	56	9.714	9.714	tr|A9QQ92|A9QQ92_LYCSI	40S ribosomal protein S9 (Fragment) OS=Lycosa singoriensis PE=2 SV=1			1.56864	99	NMRKAQSTGPQDDEEED	Deamidated(N)@1		missed R-K@3; missed K-A@4	0.00773462	1949.8	650.94	1949.79	650.938	3	16	1.1.1.10510.1	39.4142	87885.8
OL	1.57	1.59	16.4	5.645	5.645	tr|T1HRW4|T1HRW4_RHOPR	Uncharacterized protein OS=Rhodnius prolixus PE=4 SV=1			1.56864	99	LTRNETQGGDDDDDDDMNNSK	Deamidated(N)@4		missed R-N@3	-0.0121725	2354.89	471.986	2354.9	471.988	5	15	1.1.1.1825.1	13.7263	219455
OL	1.55	1.59	15.45	3.981	3.981	tr|A0A0A9WP41|A0A0A9WP41_LYGHE	Homeobox protein cut (Fragment) OS=Lygus hesperus GN=ct_1 PE=4 SV=1			1.55284	99	HEYEGDDNESHADSEDSFSGVPETR				-0.0411386	2808.06	937.028	2808.1	937.041	3	15	1.1.1.4808.1	21.7225	124311
OL	1.51	1.52	4.878	4.878	4.878	tr|Q7QIT3|Q7QIT3_ANOGA	AGAP007057-PA OS=Anopheles gambiae GN=AgaP_AGAP007057 PE=4 SV=4			1.50864	99	TESIGNFYSPFDSIHNSDDDDDEDEQFK	Deamidated(N)@16			0.0125347	3266.31	817.584	3266.3	817.581	4	19	1.1.1.4107.1	19.8006	105914
OL	1.48	1.55	21.92	5.419	5.419	tr|A0A026VXW2|A0A026VXW2_CERBI	Leucine-rich repeat flightless-interacting protein OS=Cerapachys biroi GN=X777_13259 PE=4 SV=1			1.48149	99	EAEENADRVYDMCAGSSTDVNR	Deamidated(N)@5; Carbamidomethyl(C)@13		missed R-V@8	-0.0234371	2488.98	623.253	2489.01	623.259	4	17	1.1.1.14152.1	53.2397	16646.3
OL	1.44	1.47	12.66	12.66	12.66	tr|W4W3Z6|W4W3Z6_ATTCE	Uncharacterized protein OS=Atta cephalotes PE=4 SV=1			1.4437	99	DDNSVNNDNNSNNENNNDDR	Deamidated(N)@17			0.0394963	2292.87	574.226	2292.83	574.216	4	16	1.1.1.1818.1	13.7058	91306.6
OL	1.43	1.47	25.8	0.6211	0.6211	tr|A0A067QSF2|A0A067QSF2_ZOONE	Remodeling and spacing factor 1 OS=Zootermopsis nevadensis GN=L798_14486 PE=4 SV=1			1.38722	99	EPESTENEGMDIETSSGDCPSQSR	Carbamidomethyl(C)@19; Deamidated(Q)@22			-0.00765895	2642.02	881.679	2642.02	881.682	3	14	1.1.1.4888.1	21.9452	112724
OL	1.41	1.43	18.97	3.179	3.179	tr|Q8MZE9|Q8MZE9_DROME	AT07178p OS=Drosophila melanogaster GN=CG30484;CG30485 PE=2 SV=1			1.39794	99	HRDCSCPPKNESPPQPPLSQEASNPPVSNNK	Carbamidomethyl(C)@4; Carbamidomethyl(C)@6; Deamidated(N)@29		missed R-D@2; missed K-N@9	-0.0080243	3468.57	1157.2	3468.58	1157.2	3	20	1.1.1.10397.1	39.0082	52223.5
OL	1.4	1.42	7.634	7.634	7.634	tr|A0A0A7E8T3|A0A0A7E8T3_9NEOP; tr|A0A0A7E8M1|A0A0A7E8M1_9NEOP; tr|A0A0A7E8J3|A0A0A7E8J3_9NEOP; tr|A0A0A7E887|A0A0A7E887_9NEOP; tr|A0A0A7E7Y5|A0A0A7E7Y5_9NEOP	Cytochrome c oxidase subunit 3 OS=Anoplotermes group sp. nr. E1 TB-2014 GN=cox3 PE=3 SV=1; Cytochrome c oxidase subunit 3 OS=Aderitotermes sp. TB-2014 GN=cox3 PE=3 SV=1; Cytochrome c oxidase subunit 3 OS=Amalotermes phaeocephalus GN=cox3 PE=3 SV=1; Cytochrome c oxidase subunit 3 OS=Astalotermes sp. TB-2014 GN=cox3 PE=3 SV=1; Cytochrome c oxidase subunit 3 OS=Jugositermes tuberculatus GN=cox3 PE=3…			1.39794	99	SPWPLTGAIGAMTMLMGLIK	Oxidation(M)@16			-0.0172164	2103.08	702.033	2103.09	702.038	3	17	1.1.1.6360.1	26.1623	237026
OL	1.38	1.4	69.41	28.24	28.24	tr|B0XIG2|B0XIG2_CULQU	Putative uncharacterized protein (Fragment) OS=Culex quinquefasciatus GN=CpipJ_CPIJ019266 PE=4 SV=1			1.37675	99	MAPGNGAGAPEGGGGGGGSGPPSR	Oxidation(M)@1			-0.136013	1966.72	656.58	1966.86	656.626	3	14	1.1.1.15378.1	59.1729	13269.9
OL	1.36	1.38	15.12	1.987	1.987	tr|D2A039|D2A039_TRICA	Putative uncharacterized protein GLEAN_07347 OS=Tribolium castaneum GN=GLEAN_07347 PE=4 SV=1			1.35655	99	GCGNCEDDECTPLENLGR	Carbamidomethyl(C)@2; Deamidated(N)@4; Carbamidomethyl(C)@5; Carbamidomethyl(C)@10			0.0117043	2095.8	699.607	2095.79	699.603	3	15	1.1.1.1588.1	13.0679	101353
OL	1.32	1.35	19.84	4.558	4.558	tr|Q16R50|Q16R50_AEDAE; tr|Q16EA7|Q16EA7_AEDAE	AAEL011072-PA OS=Aedes aegypti GN=AAEL011072 PE=4 SV=1; AAEL015300-PA OS=Aedes aegypti GN=AAEL015300 PE=4 SV=1			1.31876	99	NFNASQFAGMAPEHEDK	Deamidated(N)@1			-0.0271327	1892.77	631.932	1892.8	631.941	3	13	1.1.1.10269.1	38.5875	1131956
OL	1.32	1.35	45.73	18.29	18.29	tr|A0A0K2S2T2|A0A0K2S2T2_BOMMO	Chorion HcB OS=Bombyx mori GN=BmCho-57 PE=3 SV=1			1.31876	99	YNGDVCVCGEVPFLGTADVCGDMCSSGCGR	Carbamidomethyl(C)@6; Carbamidomethyl(C)@8; Carbamidomethyl(C)@20; Oxidation(M)@23; Carbamidomethyl(C)@24; Carbamidomethyl(C)@28			-0.0301883	3314.26	829.571	3314.29	829.579	4	16	1.1.1.2985.1	16.7901	192677
OL	1.31	1.34	7.278	4.114	4.114	tr|B4IXR8|B4IXR8_DROGR	GH16245 OS=Drosophila grimshawi GN=Dgri\GH16245 PE=4 SV=1			1.3098	99	NEDVNDHDNSYSDSDETEEMQKFPGK	Deamidated(N)@1		missed K-F@22	-0.0293138	3030.16	1011.06	3030.19	1011.07	3	16	1.1.1.6941.1	28.0682	102890
OL	1.31	1.34	11.33	2.833	2.833	tr|A0A0K8SMX7|A0A0K8SMX7_LYGHE; tr|A0A0A9Y1Z2|A0A0A9Y1Z2_LYGHE	Uncharacterized protein OS=Lygus hesperus PE=4 SV=1; Allergen Cr-PI OS=Lygus hesperus GN=CRPI_1 PE=4 SV=1			1.3098	99	ACSLSMKGNR	Carbamidomethyl(C)@2; Oxidation(M)@6		cleaved M-A@N-term; missed K-G@7	0.017442	1138.54	380.521	1138.52	380.515	3	14	1.1.1.5121.1	22.6307	132932
OL	1.22	1.25	11.66	3.79	3.79	tr|A0A0N1IDD9|A0A0N1IDD9_PAPMA	Uncharacterized protein OS=Papilio machaon GN=RR48_05314 PE=4 SV=1			1.21467	99	KQDEVNDDDDDGDDDDEEQAIEAEGK	Deamidated(Q)@2		missed K-Q@1	0.00770843	2909.1	970.709	2909.1	970.706	3	18	1.1.1.3562.1	18.3273	225950
OL	1.18	1.21	4.678	2.655	2.655	tr|E2B835|E2B835_HARSA	Putative uncharacterized protein OS=Harpegnathos saltator GN=EAI_03739 PE=4 SV=1			1.17393	99	ENDYPATGGGGGSGALLSVVR	Glu->pyro-Glu@N-term			-0.0231715	1957.93	490.489	1957.95	490.495	4	18	1.1.1.892.1	11.1615	528986
OL	1.1	1.14	60.68	13.68	13.68	tr|C8YT62|C8YT62_9NEOP	Protein Wnt (Fragment) OS=Tropidomantis tenera GN=wnt-1 PE=3 SV=1			1.10237	99	GQGGGGGTNNGGGGDR	Deamidated(Q)@2			-0.00209061	1317.53	659.771	1317.53	659.772	2	16	1.1.1.707.1	10.6611	309650
OL	1.08	1.12	11.49	2.22	2.22	tr|Q29FT2|Q29FT2_DROPS; tr|B4H9R6|B4H9R6_DROPE	GA17041 OS=Drosophila pseudoobscura pseudoobscura GN=Dpse\GA17041 PE=4 SV=2; GL22965 OS=Drosophila persimilis GN=Dper\GL22965 PE=4 SV=1			1.06048	99	GHGSTQGGGAGGTTGSISPQMPR	Deamidated(Q)@20			-0.00507498	2097.95	525.494	2097.95	525.495	4	18	1.1.1.12859.1	47.793	82396
Group	Unused	Total	%Cov	%Cov(50)	%Cov(95)	Accessions	Names	Used	Annotation	Contrib	Conf	Sequence	Modifications	ProteinModifications	Cleavages	dMass	Obs MW	Obs m/z	Theor MW	Theor m/z	Theor z	Sc	Spectrum	Acq Time	Intensity (Peptide)
OM	12	12	68.89	25.56	25.56	sp|P0DL58|HM1B_PHLSP; sp|P0DL57|HM1A_PHLSP	Mu-theraphotoxin-Phlo1b OS=Phlogius sp. PE=1 SV=1; Mu-theraphotoxin-Phlo1a OS=Phlogius sp. PE=1 SV=1			2	99	ACRELLGGCSK	Carbamidomethyl(C)@2; Carbamidomethyl(C)@9		missed R-E@3	0.00300743	1249.59	417.538	1249.59	417.538	3	15	1.1.1.1133.1	12.6201	502404
OM	7.14	7.14	59.04	25.3	25.3	sp|B1P1A6|JZT8A_CHIGU; sp|B1P1A5|JZT8B_CHIGU	U3-theraphotoxin-Cg1a OS=Chilobrachys guangxiensis PE=1 SV=1; U3-theraphotoxin-Cg1a OS=Chilobrachys guangxiensis PE=1 SV=1			2	99	CKMNFCVKV	Carbamidomethyl(C)@1; Carbamidomethyl(C)@6		missed K-M@2; missed K-V@8	0.000549151	1184.55	593.283	1184.55	593.282	2	14	1.1.1.4126.1	21.3394	275712
OM	5.66	5.66	86.11	72.22	72.22	sp|P84836|TXG1D_CHIGU; sp|P84835|TXG1E_CHIGU; sp|B1P1D6|JZT4B_CHIGU; sp|B1P1D5|JZT4A_CHIGU	Kappa-theraphotoxin-Pg1b OS=Chilobrachys guangxiensis PE=1 SV=1; Kappa-theraphotoxin-Pg1a OS=Chilobrachys guangxiensis PE=1 SV=1; Kappa-theraphotoxin-Cg3a 2 OS=Chilobrachys guangxiensis PE=2 SV=1; Kappa-theraphotoxin-Cg3a 1 OS=Chilobrachys guangxiensis PE=2 SV=1			2	99	YVCSPKWGLCNFPM	Carbamidomethyl(C)@3; Carbamidomethyl(C)@10; Dethiomethyl(M)@14		cleaved M-P@C-term; missed K-W@6	0.0119014	1709.78	855.898	1709.77	855.892	2	19	1.1.1.8656.1	33.9262	60932.6
OM	4.01	4.01	28.12	9.535	7.335	tr|M5AWW7|M5AWW7_GRARO	GTx-VA1 OS=Grammostola rosea PE=2 SV=1			2	99	ASNMLQMVWDDELAAVAQK				-0.00325486	2119.01	1060.51	2119.01	1060.51	2	26	1.1.1.10397.1	39.9555	55919.7
OM	4	4	90.32	64.52	64.52	sp|P0CH55|JZ715_CHIGU	Jingzhaotoxin F7-15.33 OS=Chilobrachys guangxiensis PE=1 SV=1			2	99	LCSREGEFCYK	Carbamidomethyl(C)@2; Carbamidomethyl(C)@9		missed R-E@4	0.000219833	1447.62	724.819	1447.62	724.818	2	16	1.1.1.1660.1	14.5014	39103.2
OM	2.12	2.12	49.63	8.728	8.728	tr|B5DW86|B5DW86_DROPS	GA26465 OS=Drosophila pseudoobscura pseudoobscura GN=Dpse\GA26465 PE=4 SV=1			2	99	QDMDRQGGGGGAGGGGGSGGGGGGGGGGRGGPGGR	Gln->pyro-Glu@N-term		missed R-Q@5; missed R-G@29	-0.0258102	2710.11	543.029	2710.14	543.034	5	17	1.1.1.3789.1	20.411	122435
OM	2.07	2.07	26.39	4.33	2.062	tr|A0A087U770|A0A087U770_9ARAC	Polysialoglycoprotein (Fragment) OS=Stegodyphus mimosarum GN=X975_15504 PE=4 SV=1			2	99	QVITTVAEKSGPSKIGGPVVGGLGLSAVGR	Gln->pyro-Glu@N-term		missed K-S@9; missed K-I@14	0.171757	2816.75	705.194	2816.58	705.151	4	18	1.1.1.14246.1	54.245	24899.6
OM	2.06	2.07	39.65	11.22	5.845	tr|B3M184|B3M184_DROAN	GF16058 OS=Drosophila ananassae GN=Dana\GF16058 PE=4 SV=1			2	99	DGAGGGGGGGNGGGGGGGGGGNGGGGGGGGRDHLDDR	Deamidated(N)@22		missed R-D@31	-0.0050915	2823.12	942.048	2823.13	942.05	3	20	1.1.1.4610.1	22.6663	109660
OM	2.06	2.06	33.39	1.917	1.917	tr|A0A0M4EAK0|A0A0M4EAK0_DROBS	CG30122 OS=Drosophila busckii GN=Dbus_chr2Rg1700 PE=4 SV=1			2	99	GGAGGSNYSSGGGGGGGGAGGGNR	Deamidated(N)@23			0.00421362	1824.74	913.378	1824.74	913.376	2	19	1.1.1.1359.1	13.4236	52157.8
OM	2.05	2.05	38.26	13.04	7.826	sp|W4VRU5|ICK36_TRILK	Toxin ICK-36 OS=Trittame loki PE=2 SV=1			2	99	TAGYGWWYK				-0.00060798	1130.52	566.266	1130.52	566.267	2	14	1.1.1.5332.1	24.715	1169699
OM	2.04	2.04	17.84	1.217	1.217	sp|Q292H2|DOP1_DROPS	Protein dopey-1 homolog OS=Drosophila pseudoobscura pseudoobscura GN=GA13490 PE=3 SV=1			2	99	QTQSLLIDTQTQRGVQQLAELQLSLSMRGAVK			missed R-G@13; missed R-G@28	0.294169	3540.2	591.041	3539.91	590.992	6	18	1.1.1.14901.1	57.3818	24722.9
OM	2.04	2.04	45.02	11.95	11.95	tr|E9IR05|E9IR05_SOLIN	Putative uncharacterized protein (Fragment) OS=Solenopsis invicta GN=SINV_04232 PE=4 SV=1			2	99	VVGPEGLQRQYRTVVWVPGALDKPATVLER	Deamidated(Q)@10		missed R-Q@9; missed R-T@12	0.267089	3334.09	556.688	3333.82	556.644	6	17	1.1.1.14619.1	56.0074	25869.4
OM	2.03	2.03	19.92	2.201	0.7722	tr|W5J8P0|W5J8P0_ANODA	Uncharacterized protein OS=Anopheles darlingi GN=AND_008041 PE=4 SV=1			2	99	SSQQGNSGGSGSMSGAQANK	Oxidation(M)@13			-0.0161526	1854.76	928.387	1854.78	928.395	2	17	1.1.1.7483.1	30.5397	269404
OM	2.03	2.03	25.9	3.258	0.9387	tr|A0A0M8ZVG7|A0A0M8ZVG7_9HYME	Protein disabled OS=Melipona quadrifasciata GN=WN51_02347 PE=4 SV=1			2	99	QGKYSAGSNNNNNNNNK	Deamidated(N)@13		missed K-Y@3	-0.00434278	1837.79	919.902	1837.79	919.904	2	17	1.1.1.6077.1	26.7688	179726
OM	2.03	2.03	42.2	3.413	3.413	tr|A0A0L7RDJ3|A0A0L7RDJ3_9HYME	Histone acetyltransferase OS=Habropoda laboriosa GN=WH47_09614 PE=3 SV=1			2	99	GNAGDGNESDSSSELQGNEKDR	Deamidated(N)@18		missed K-D@20	0.00431661	2265.93	567.489	2265.92	567.488	4	16	1.1.1.2522.1	16.9273	953861
OM	2.03	2.03	27	2.204	2.204	tr|Q7Q626|Q7Q626_ANOGA	AGAP006073-PA OS=Anopheles gambiae GN=AgaP_AGAP006073 PE=4 SV=4			2	99	KARGGGGGGGGGGGGR			missed K-A@1; missed R-G@3	-0.0136552	1213.59	607.802	1213.6	607.808	2	16	1.1.1.946.1	11.9484	249430
OM	2.03	2.03	27.54	2.171	2.171	tr|W8B7A4|W8B7A4_CERCA	Endothelin-converting enzyme 2 OS=Ceratitis capitata GN=ECE2 PE=2 SV=1			2	99	TDAHAGDAGGAAANGFRGR			missed R-G@17	-0.0205181	1770.79	886.404	1770.81	886.415	2	13	1.1.1.10912.1	41.9287	43285.7
OM	2.03	2.03	46.98	3.937	3.937	tr|A0A0L7QXM0|A0A0L7QXM0_9HYME	Homeobox protein AKR OS=Habropoda laboriosa GN=WH47_04796 PE=4 SV=1			2	99	MPAGSHQQSSGLGTR				-0.00904757	1512.7	757.358	1512.71	757.362	2	14	1.1.1.6963.1	29.1634	301562
OM	2.02	2.02	11.61	0.9518	0.9518	tr|D6X315|D6X315_TRICA	Starry night OS=Tribolium castaneum GN=stan PE=4 SV=1			2	99	ADSDSDSDGSEGRSLDLASSHSSDDDESSTR			missed R-S@13	-0.0237021	3186.23	1063.09	3186.26	1063.09	3	16	1.1.1.7718.1	31.2133	157634
OM	2.01	2.01	21.29	2.457	0.8	tr|A0A0A1X1L6|A0A0A1X1L6_BACCU	Laminin subunit alpha-1 OS=Bactrocera cucurbitae GN=Lama1_0 PE=4 SV=1			1.92082	99	RCNCNVDGSFVHADGSITCDANGQCPCK	Carbamidomethyl(C)@2; Carbamidomethyl(C)@4; Carbamidomethyl(C)@19; Carbamidomethyl(C)@25; Carbamidomethyl(C)@27		missed R-C@1	-0.0260576	3198.25	1067.09	3198.28	1067.1	3	16	1.1.1.8821.1	34.4706	149648
OM	2.01	2.01	20.2	1.876	1.876	tr|E2A3Y1|E2A3Y1_CAMFO	Calpain-D OS=Camponotus floridanus GN=EAG_13658 PE=4 SV=1			2	99	SGSARQEEEEEEEEEGEGEEEGAGAR			missed R-Q@5	-0.00532641	2808.1	937.041	2808.11	937.043	3	16	1.1.1.5273.1	24.5548	444287
OM	2.01	2.01	27.84	3.248	3.248	tr|A0A067RE30|A0A067RE30_ZOONE	Uncharacterized protein OS=Zootermopsis nevadensis GN=L798_08396 PE=4 SV=1			2	99	GNSDKAEGDPDGSQSDSSSSSDDDFEWK			missed K-A@5	0.016145	2948.15	738.045	2948.13	738.041	4	15	1.1.1.3057.1	18.3785	126978
OM	2.01	2.01	18.21	1.763	1.763	tr|T1HAL0|T1HAL0_RHOPR	Uncharacterized protein OS=Rhodnius prolixus PE=4 SV=1			2	99	RSSTTTAAIPTSTSR			missed R-S@1	-0.0318536	1535.76	512.927	1535.79	512.937	3	15	1.1.1.7919.1	31.7518	175666
OM	2.01	2.01	61.49	9.122	9.122	tr|B4MVV0|B4MVV0_DROWI	GK15146 OS=Drosophila willistoni GN=Dwil\GK15146 PE=4 SV=1			2	99	ENGGEGGAAGLNANTPDDNQDSHDGNK				0.00453892	2653.09	531.626	2653.09	531.625	5	19	1.1.1.3527.1	19.6802	338350
OM	2.01	2.01	21.03	2.872	2.872	tr|B3M884|B3M884_DROAN	GF10812 OS=Drosophila ananassae GN=Dana\GF10812 PE=4 SV=1			2	99	NNESGNGGGNNYYQNGGGGGGSYNKESR	Deamidated(N)@11		missed K-E@25	-0.030773	2808.1	937.042	2808.14	937.052	3	17	1.1.1.5158.1	24.2279	101480
OM	2.01	2.01	32.78	4.119	4.119	tr|H9JQ56|H9JQ56_BOMMO	Uncharacterized protein OS=Bombyx mori GN=LOC101739232 PE=4 SV=1			2	99	MDSEDSRDGNGDARSSSSSSSSSSR	Oxidation(M)@1		missed R-D@7; missed R-S@14	0.0133458	2566.02	856.347	2566.01	856.343	3	22	1.1.1.1400.1	13.5795	34106.8
OM	2.01	2.01	21.94	9.032	9.032	tr|W5JWH3|W5JWH3_ANODA	Uncharacterized protein OS=Anopheles darlingi GN=AND_000190 PE=4 SV=1			2	99	SQSSSMHGGDDLEDGQSSYSGLNDCSAR	Carbamidomethyl(C)@25			-0.0307206	2946.13	737.54	2946.16	737.548	4	17	1.1.1.3379.1	19.2674	128711
OM	2	2	33.72	8.069	8.069	tr|W8CBM8|W8CBM8_CERCA	Uncharacterized protein (Fragment) OS=Ceratitis capitata PE=2 SV=1			2	99	QQNGNSDNSRSSSSSSSSSGNNHGNGGR			missed R-S@10	-0.0338378	2765.1	922.707	2765.13	922.718	3	16	1.1.1.4211.1	21.581	855851
OM	2	2	15.38	3.094	3.094	tr|Q16SY7|Q16SY7_AEDAE	AAEL010443-PA OS=Aedes aegypti GN=AAEL010443 PE=4 SV=1			2	99	MNDSMMPNGGGGGGNGSGSTGVAAAGGAGSSSTISAK				-0.10257	3156.25	1053.09	3156.35	1053.12	3	18	1.1.1.15815.1	66.7795	7300
OM	2	2	40.1	6.522	6.522	tr|A0A0C9S0M2|A0A0C9S0M2_9HYME	CG025_0 protein OS=Fopius arisanus GN=CG025_0 PE=4 SV=1			2	99	EDICPGGGTRENPEAGASSAPKSENAR	Carbamidomethyl(C)@4		missed R-E@10; missed K-S@22	0.0233226	2756.27	919.762	2756.24	919.755	3	19	1.1.1.12881.1	48.8833	74844
OM	2	2	29.08	5.935	5.935	tr|C1BU55|C1BU55_LEPSM	Tissue factor pathway inhibitor OS=Lepeophtheirus salmonis GN=TFPI1 PE=2 SV=1			2	99	MLIAQKNVLLAGLLVISSVR	Deamidated(Q)@5		missed K-N@6	0.0251931	2138.31	713.778	2138.29	713.769	3	16	1.1.1.9795.1	37.8792	24590.7
OM	2	2	15.43	1.802	1.802	tr|B4JVC7|B4JVC7_DROGR	GH23095 OS=Drosophila grimshawi GN=Dgri\GH23095 PE=4 SV=1			2	99	SFDEETGGVGGPGGGK				0.0194499	1449.66	363.421	1449.64	363.417	4	17	1.1.1.1209.1	12.8979	25129.5
OM	2	2	52.73	16.36	16.36	tr|B4MXH7|B4MXH7_DROWI	GK19684 OS=Drosophila willistoni GN=Dwil\GK19684 PE=4 SV=1			2	99	SMSDDDRDIDIESDDDADSDTGLGSSR			cleaved M-S@N-term; missed R-D@7	-0.0286408	2888.11	723.034	2888.14	723.042	4	18	1.1.1.4023.1	21.0595	288754
OM	2	2	84.06	20.29	20.29	tr|A0A087USP4|A0A087USP4_9ARAC	Uncharacterized protein (Fragment) OS=Stegodyphus mimosarum GN=X975_25232 PE=4 SV=1			2	99	MEKDSGEASGGMTR			missed K-D@3	-0.0166437	1454.6	728.305	1454.61	728.314	2	13	1.1.1.5619.1	25.4882	178971
OM	2	2	27.7	8.784	8.784	tr|S4PZB3|S4PZB3_9NEOP	Uncharacterized protein (Fragment) OS=Pararge aegeria PE=4 SV=1			2	99	KPFLTGVPKHTLK			missed K-H@9	-0.0145215	1464.87	733.441	1464.88	733.448	2	15	1.1.1.7465.1	30.488	265787
OM	2	2	14.79	4.823	4.823	tr|H9JVD5|H9JVD5_BOMMO	Uncharacterized protein OS=Bombyx mori GN=LOC101740455 PE=4 SV=1			2	99	LADDVVVLSKQPLTQKPNEPTFVLNLNKIK	Deamidated(Q)@15		missed K-Q@10; missed K-I@28	0.207651	3362.09	673.426	3361.89	673.385	5	19	1.1.1.14659.1	56.1971	37981.3
OM	2	2	28.29	3.922	3.922	tr|B4MFP0|B4MFP0_DROVI	GJ14998 OS=Drosophila virilis GN=Dvir\GJ14998 PE=4 SV=1			2	99	ENDSSEMAMAPSGK	Oxidation(M)@7			-0.0104667	1468.57	735.293	1468.58	735.298	2	15	1.1.1.6495.1	27.933	303585
OM	2	2	17.67	3.879	3.879	tr|A0A0M4EB78|A0A0M4EB78_DROBS	Nhe3 OS=Drosophila busckii GN=Dbus_chr2Lg720 PE=4 SV=1			2	99	VDSDSDICIDNDTGGNGLSPDALAGTR	Carbamidomethyl(C)@8			-0.0162219	2734.18	1368.1	2734.2	1368.11	2	16	1.1.1.12842.1	48.7673	213018
OM	2	2	15.25	3.148	3.148	tr|J9XYC6|J9XYC6_9ARAC	Hyaluronidase (Fragment) OS=Brachypelma vagans PE=2 SV=1			2	99	CTWPNDPNVVAWR	Carbamidomethyl(C)@1; Deamidated(N)@8			-0.00251386	1614.72	808.369	1614.72	808.37	2	16	1.1.1.6288.1	27.3427	112264
OM	2	2	87.67	43.84	16.44	tr|B3NT95|B3NT95_DROER	GG18149 OS=Drosophila erecta GN=Dere\GG18149 PE=4 SV=1			2	99	SDCGNDDDAKPN	Carbamidomethyl(C)@3			0.0139272	1306.49	436.503	1306.47	436.498	3	13	1.1.1.457.1	10.355	126635
OM	2	2	12.08	4.618	4.618	tr|A0A087ZSF6|A0A087ZSF6_APIME	Uncharacterized protein OS=Apis mellifera GN=LOC726839 PE=3 SV=1			2	99	NNNMTSNAYTYDNFCLDLTSDGDTEK	Oxidation(M)@4; Carbamidomethyl(C)@15			-0.0179995	3018.19	1007.07	3018.21	1007.08	3	17	1.1.1.7808.1	31.4588	201439
OM	2	2	36.87	19.19	19.19	tr|E2B1I7|E2B1I7_CAMFO	Ubiquitin-like modifier-activating enzyme 1 OS=Camponotus floridanus GN=EAG_01917 PE=4 SV=1			2	99	NGSTSSNSSSNSSSGGGVGGGGGGGGSDGSASSSGAGR	Deamidated(N)@7			-0.0248573	3048.19	763.054	3048.21	763.06	4	23	1.1.1.1577.1	14.2124	49719.2
OM	2	2	46.24	13.98	13.98	sp|B3FIP2|TZ722_HAPSC	U8-theraphotoxin-Hs1b OS=Haplopelma schmidti PE=3 SV=1			2	99	CYICDNELTLCTR	Carbamidomethyl(C)@1; Carbamidomethyl(C)@4; Carbamidomethyl(C)@11			-0.00201209	1716.73	859.37	1716.73	859.371	2	22	1.1.1.4627.1	22.7168	135191
OM	2	2	59.57	9.574	9.574	sp|B1P1H8|JZT58_CHIGU	U27-theraphotoxin-Cg1a OS=Chilobrachys guangxiensis PE=2 SV=1			2	99	TCCIGLQCR	Carbamidomethyl(C)@2; Carbamidomethyl(C)@3; Carbamidomethyl(C)@8			0.00116173	1166.5	584.258	1166.5	584.257	2	14	1.1.1.1492.1	13.9176	1061714
OM	2	2	27.6	13.02	13.02	tr|W4X7E4|W4X7E4_ATTCE	Uncharacterized protein OS=Atta cephalotes PE=4 SV=1			2	99	VDNEGDQEEEGEEAEGAEEDEERGR	Deamidated(N)@3		missed R-G@23	-0.00664485	2807.07	936.697	2807.08	936.699	3	16	1.1.1.2466.1	16.7757	196094
OM	2	2	32.29	32.29	5.83	tr|D3TQG8|D3TQG8_GLOMM	Oxysterol-binding protein OS=Glossina morsitans morsitans PE=2 SV=1			2	99	ETNLNRVLNQGVR			cleaved M-E@N-term; missed R-V@6	-0.014366	1511.8	756.909	1511.82	756.916	2	16	1.1.1.12016.1	45.9519	76143.7
OM	2	2	67.74	25.81	25.81	sp|P82601|TXVL2_CORVA	U1-theraphotoxin-Cv1a OS=Coremiocnemis valida PE=1 SV=1			2	99	CCDGLYCK	Carbamidomethyl(C)@1; Carbamidomethyl(C)@2; Carbamidomethyl(C)@7			0.0012463	1074.39	538.205	1074.39	538.204	2	12	1.1.1.741.1	11.2759	1977917
OM	2	2	13.69	13.69	13.69	tr|U5EWM7|U5EWM7_9DIPT	Uncharacterized protein OS=Corethrella appendiculata PE=2 SV=1			2	99	HFVLLIRVIGLLLLAAGICGGIGVVVFACFGNK	Carbamidomethyl(C)@19; Carbamidomethyl(C)@29		missed R-V@7	0.13535	3496.13	1166.38	3496	1166.34	3	15	1.1.1.19580.1	97.9889	5960.2
OM	2	2	18.24	18.24	18.24	tr|A0A0K8S5A0|A0A0K8S5A0_LYGHE	Uncharacterized protein OS=Lygus hesperus PE=4 SV=1			2	99	GEDEFQNCPPPDCEPGQTTCGQYVWNK	Carbamidomethyl(C)@8; Carbamidomethyl(C)@13; Deamidated(Q)@17; Carbamidomethyl(C)@20			-0.0356576	3213.24	1072.09	3213.27	1072.1	3	17	1.1.1.8735.1	34.1829	81657.6
OM	1.97	1.97	15.45	0.8321	0.8321	tr|A0A0C9RCB2|A0A0C9RCB2_9HYME	LYST_1 protein OS=Fopius arisanus GN=LYST_1 PE=4 SV=1			1.95861	99	QLVALLVALYPVSSQLSSQPAPPNPYIK				0.197042	2992.86	749.222	2992.66	749.173	4	17	1.1.1.14417.1	55.0448	34577.6
OM	1.97	1.97	35.02	4.475	4.475	tr|V5H0E2|V5H0E2_ANOGL	Serrate RNA effector (Fragment) OS=Anoplophora glabripennis GN=SRRT PE=4 SV=1			1.95861	99	RSYSGSSSGSSSSSSDSEEEAEK			missed R-S@1	0.00660326	2325.94	776.32	2325.93	776.318	3	14	1.1.1.3623.1	19.9508	537929
OM	1.91	1.92	33.26	1.259	1.259	tr|E0VTN5|E0VTN5_PEDHC	Putative uncharacterized protein OS=Pediculus humanus subsp. corporis GN=Phum_PHUM433310 PE=4 SV=1			1.85387	99	EESTDRLFEDDDGNGNGNDDDDNNSEGRK	Deamidated(N)@24		missed R-L@6; missed R-K@28	-0.018125	3229.22	1077.41	3229.24	1077.42	3	18	1.1.1.8115.1	32.3073	121562
OM	1.89	1.89	21.9	4.524	4.524	tr|A0A084VXB3|A0A084VXB3_ANOSI	AGAP011511-PA-like protein OS=Anopheles sinensis GN=ZHAS_00010319 PE=4 SV=1			1.88606	99	TLVNIVSVPDVSKVVSVKK			missed K-V@13; missed K-K@18	0.0206606	2010.23	671.084	2010.21	671.077	3	12	1.1.1.9229.1	35.837	251838
OM	1.81	1.84	13.95	5.435	5.435	tr|A0A023EWG1|A0A023EWG1_AEDAL	Putative gtpase-activating protein OS=Aedes albopictus PE=2 SV=1			1.79588	99	TFESNNDFFDDYGTSMYGSGSGNGSSNGNK	Deamidated(N)@23			0.0182236	3156.23	1053.09	3156.22	1053.08	3	18	1.1.1.9565.1	37.0299	57644.1
OM	1.75	1.77	24.18	7.88	7.88	tr|A0A067RBB7|A0A067RBB7_ZOONE	CCR4-NOT transcription complex subunit 7 OS=Zootermopsis nevadensis GN=L798_08768 PE=4 SV=1			1.74473	99	YCGHLYGLGTSFVMNGNSYHDNGDNSSSS	Carbamidomethyl(C)@2; Oxidation(M)@14			-0.0232222	3155.24	1052.75	3155.26	1052.76	3	17	1.1.1.8094.1	32.2497	538840
OM	1.73	1.75	20.12	2.092	2.092	tr|A0A0K2V2H1|A0A0K2V2H1_LEPSM	Uncharacterized protein OS=Lepeophtheirus salmonis PE=4 SV=1			1.72125	99	SLAHSSSSDDDYQFDNEGGEK	Deamidated(N)@16			-0.0154699	2287.88	572.978	2287.9	572.982	4	15	1.1.1.716.1	11.178	114197
OM	1.7	1.73	16.85	1.086	1.086	tr|B4IA25|B4IA25_DROSE	GM19264 OS=Drosophila sechellia GN=Dsec\GM19264 PE=4 SV=1			1.67778	99	QGFQGQNCELNIDDCAPNPCQNGGTCHDR	Carbamidomethyl(C)@8; Carbamidomethyl(C)@15; Carbamidomethyl(C)@20; Deamidated(N)@22; Carbamidomethyl(C)@26			-0.239723	3362.08	561.354	3362.32	561.394	6	17	1.1.1.14714.1	56.4756	16946.3
OM	1.68	1.73	25.52	0.8043	0.8043	tr|K7JAH2|K7JAH2_NASVI	Uncharacterized protein OS=Nasonia vitripennis GN=LOC100117364 PE=4 SV=1			1.65758	99	SYMNGMCFSSGVSRR	Oxidation(M)@6; Carbamidomethyl(C)@7		missed R-R@14	-0.0155035	1753.72	439.437	1753.73	439.441	4	15	1.1.1.1642.1	14.4439	139971
OM	1.64	1.68	14.77	11.59	7.5	tr|T1HDN0|T1HDN0_RHOPR	Odorant receptor OS=Rhodnius prolixus PE=3 SV=1			1.63827	99	LKLILPSMNLVAGLFVVVIGPWVDSILASGNLK	Deamidated(N)@31		missed K-L@2	0.145102	3477.15	696.438	3477.01	696.409	5	18	1.1.1.14792.1	56.8466	26630.2
OM	1.6	1.65	19.46	1.272	1.272	tr|B4JFQ7|B4JFQ7_DROGR	GH18228 OS=Drosophila grimshawi GN=Dgri\GH18228 PE=4 SV=1			1.58503	99	TSSGDSDDGDDEKNKNK	Deamidated(N)@14		missed K-N@13; missed K-N@15	-0.00485659	1811.72	906.87	1811.73	906.872	2	17	1.1.1.5741.1	25.8266	974782
OM	1.46	1.49	26.91	2.358	2.358	tr|A0A026WHB6|A0A026WHB6_CERBI	72 kDa inositol polyphosphate 5-phosphatase OS=Cerapachys biroi GN=X777_04522 PE=4 SV=1			1.45593	99	MEQSKGNDVSSVSNNAK	Deamidated(N)@7		missed K-G@5	-0.0223617	1794.78	599.268	1794.81	599.276	3	15	1.1.1.4772.1	23.1267	324548
OM	1.43	1.46	12.98	4.561	4.561	tr|R4WCR6|R4WCR6_9HEMI	Alpha-amylase OS=Riptortus pedestris PE=2 SV=1			1.4318	99	DCCGRDPERMPMQWDNSDNAGFSTSK	Carbamidomethyl(C)@2; Carbamidomethyl(C)@3; Deamidated(Q)@13		missed R-D@5; missed R-M@9	-0.00219328	3061.21	1021.41	3061.21	1021.41	3	17	1.1.1.8504.1	33.4404	86496.9
OM	1.39	1.41	23.65	9.687	9.687	tr|E0VRY5|E0VRY5_PEDHC	Putative uncharacterized protein OS=Pediculus humanus subsp. corporis GN=Phum_PHUM407260 PE=4 SV=1			1.37675	99	SDEGGSSSGGSGSSGSNGSGSSNSSNNELQMDFR	Deamidated(N)@27			-0.0335322	3226.21	1076.41	3226.25	1076.42	3	17	1.1.1.8474.1	33.3503	76925.9
OM	1.38	1.4	36.75	13.68	13.68	tr|C8YT62|C8YT62_9NEOP	Protein Wnt (Fragment) OS=Tropidomantis tenera GN=wnt-1 PE=3 SV=1			1.37675	99	GQGGGGGTNNGGGGDR	Deamidated(Q)@2			-0.00133552	1317.53	659.771	1317.53	659.772	2	15	1.1.1.435.1	10.2972	460456
OM	1.37	1.4	32.26	9.677	9.677	tr|W5JB30|W5JB30_ANODA	Maintenance of killer 16 (Mak16) protein OS=Anopheles darlingi GN=AND_008432 PE=4 SV=1			1.35655	99	ELAMPDEFVEGDSEDDDDEDSDAASESGVR	Oxidation(M)@4			-0.0198207	3246.22	650.252	3246.24	650.256	5	16	1.1.1.13883.1	52.6204	32380.8
OM	1.36	1.38	11.72	3.589	3.589	tr|U5ERK5|U5ERK5_9DIPT	Putative glucose-repressible alcohol dehydrogenase transcriptional effector ccr4 (Fragment) OS=Corethrella appendiculata PE=2 SV=1			1.35655	99	NCLMFPSEEEIGVDR	Carbamidomethyl(C)@2; Oxidation(M)@4			-0.0102334	1810.78	604.599	1810.79	604.603	3	15	1.1.1.4502.1	22.3678	264360
OM	1.34	1.37	15.02	1.42	0.5605	tr|T1IN12|T1IN12_STRMM	Uncharacterized protein OS=Strigamia maritima PE=4 SV=1			1.23657	99	ESTTGSSSSGNNVAK	Deamidated(N)@12			-0.045844	1425.58	476.199	1425.62	476.215	3	13	1.1.1.20015.1	102.727	3196.07
OM	1.32	1.35	38.53	30.28	30.28	tr|G3MTK2|G3MTK2_9ACAR; tr|A0A023G9E4|A0A023G9E4_9ACAR	Putative uncharacterized protein OS=Amblyomma maculatum PE=2 SV=1; Putative conserved plasma membrane protein OS=Amblyomma triste PE=2 SV=1			1.31876	99	VTAQGTVIGCLTVGVIYNLAQRFVHRNDSQGDD	Deamidated(Q)@4; Carbamidomethyl(C)@10		missed R-F@22; missed R-N@26	0.0315945	3603.81	1202.28	3603.77	1202.27	3	17	1.1.1.11830.1	45.2936	29691.1
OM	1.31	1.33	9.774	0.9199	0.9199	tr|A0A067RIL4|A0A067RIL4_ZOONE	Multiple epidermal growth factor-like domains 8 OS=Zootermopsis nevadensis GN=L798_11149 PE=4 SV=1			1.29243	99	CNCQNNTESDATCNNNKNANQCWK	Carbamidomethyl(C)@1; Carbamidomethyl(C)@3; Deamidated(N)@6; Carbamidomethyl(C)@13; Carbamidomethyl(C)@22		missed K-N@17	0.0104139	2945.13	982.717	2945.12	982.713	3	17	1.1.1.3919.1	20.7714	106784
OM	1.27	1.3	12.9	9.14	9.14	tr|A0A0A1WNT3|A0A0A1WNT3_BACCU	Probable transcription factor Ken (Fragment) OS=Bactrocera cucurbitae GN=ken_1 PE=4 SV=1			1.26761	99	DPPNNNSNICGTHNTAR	Deamidated(N)@6; Carbamidomethyl(C)@10			-0.0321197	1881.77	628.264	1881.8	628.275	3	16	1.1.1.1548.1	14.1169	28286.7
OM	1.24	1.27	17.83	2.646	2.646	tr|B4LIZ1|B4LIZ1_DROVI	GJ20858 OS=Drosophila virilis GN=Dvir\GJ20858 PE=4 SV=1			1.23657	99	TATTVAALTAATSITATNK	Deamidated(N)@18			0.0046972	1806.96	603.328	1806.96	603.326	3	14	1.1.1.7191.1	29.7598	163990
OM	1.24	1.27	30.69	30.69	30.69	tr|A0A023FBM4|A0A023FBM4_9ACAR	Putative secreted protein (Fragment) OS=Amblyomma cajennense PE=2 SV=1			1.23657	99	TTALLPAVLRIASNIVAALLLWPTNMLILCK	Oxidation(M)@26; Carbamidomethyl(C)@30		cleaved M-T@N-term; missed R-I@10	0.146692	3405.11	682.03	3404.97	682	5	18	1.1.1.14710.1	56.4585	25226.2
OM	1.23	1.36	29.33	4	4	tr|A0A0M4EQ02|A0A0M4EQ02_DROBS	SF1 OS=Drosophila busckii GN=Dbus_chr3Rg1047 PE=4 SV=1			1.20761	99	GFASLFSSQNSNDSASNGMEENSMDSAAER	Oxidation(M)@19			-0.0290954	3155.24	1052.75	3155.27	1052.76	3	15	1.1.1.7132.1	29.612	1156105
OM	1.12	1.16	16.08	2.933	2.933	tr|E2BQR6|E2BQR6_HARSA	GPI ethanolamine phosphate transferase 3 OS=Harpegnathos saltator GN=EAI_11647 PE=4 SV=1			1.11351	99	AECARCMPDAGCDVAGILQDTDHAAEVCLER	Carbamidomethyl(C)@3; Carbamidomethyl(C)@6; Carbamidomethyl(C)@12; Deamidated(Q)@19; Carbamidomethyl(C)@28		missed R-C@5	0.0141883	3490.48	1164.5	3490.47	1164.5	3	18	1.1.1.9839.1	38.0429	26872.5
OM	1.1	1.13	10.47	1.472	1.472	tr|B6ZIV7|B6ZIV7_ORNMO	Vitellogenin OS=Ornithodoros moubata GN=Vg PE=2 SV=2			1.08619	99	YTQVLLPYTYLKVSPAISGLPVVQVSR	Deamidated(Q)@3		missed K-V@12	0.187896	2991.86	748.971	2991.67	748.924	4	19	1.1.1.14403.1	54.9762	37460.4
Group	Unused	Total	%Cov	%Cov(50)	%Cov(95)	Accessions	Names	Used	Annotation	Contrib	Conf	Sequence	Modifications	ProteinModifications	Cleavages	dMass	Obs MW	Obs m/z	Theor MW	Theor m/z	Theor z	Sc	Spectrum	Acq Time	Intensity (Peptide)
OS	12	12	62.22	25.56	25.56	sp|P0DL58|HM1B_PHLSP	Mu-theraphotoxin-Phlo1b OS=Phlogius sp. PE=1 SV=1			2	99	ACRELLGGCSK	Carbamidomethyl(C)@2; Carbamidomethyl(C)@9		missed R-E@3	0.00149554	1249.59	417.538	1249.59	417.538	3	15	1.1.1.845.1	11.7088	450127
OS	9.61	9.61	46.99	26.51	26.51	sp|B1P1A6|JZT8A_CHIGU; sp|B1P1A5|JZT8B_CHIGU	U3-theraphotoxin-Cg1a OS=Chilobrachys guangxiensis PE=1 SV=1; U3-theraphotoxin-Cg1a OS=Chilobrachys guangxiensis PE=1 SV=1			2	99	CKMNFCVK	Carbamidomethyl(C)@1; Carbamidomethyl(C)@6		missed K-M@2	0.00118819	1085.48	543.749	1085.48	543.748	2	12	1.1.1.1449.1	13.897	32161.6
OS	4.86	4.86	21.52	10.02	7.824	tr|M5AWW7|M5AWW7_GRARO	GTx-VA1 OS=Grammostola rosea PE=2 SV=1			2	99	ASNMLQMVWDDELAAVAQK				0.0450114	2119.05	1060.53	2119.01	1060.51	2	27	1.1.1.9650.1	38.8322	27745.7
OS	4.15	4.15	100	72.22	72.22	sp|P84836|TXG1D_CHIGU; sp|B1P1D6|JZT4B_CHIGU; sp|B1P1D5|JZT4A_CHIGU	Kappa-theraphotoxin-Pg1b OS=Chilobrachys guangxiensis PE=1 SV=1; Kappa-theraphotoxin-Cg3a 2 OS=Chilobrachys guangxiensis PE=2 SV=1; Kappa-theraphotoxin-Cg3a 1 OS=Chilobrachys guangxiensis PE=2 SV=1			2	99	YVCSPKWGLCNFPM	Carbamidomethyl(C)@3; Carbamidomethyl(C)@10; Dethiomethyl(M)@14		cleaved M-P@C-term; missed K-W@6	-0.00589947	1709.76	855.889	1709.77	855.892	2	19	1.1.1.8865.1	35.7335	75012.2
OS	4.09	4.09	64.52	64.52	64.52	sp|P0CH55|JZ715_CHIGU	Jingzhaotoxin F7-15.33 OS=Chilobrachys guangxiensis PE=1 SV=1			2	99	AFVLHCYRN	Carbamidomethyl(C)@6		missed R-N@8	0.000146576	1178.57	590.29	1178.57	590.29	2	14	1.1.1.2655.1	17.2778	835937
OS	4.06	9.17	45.98	26.44	26.44	sp|B1P1A8|JZ47B_CHIGU; sp|B1P1A7|JZ47A_CHIGU	U3-theraphotoxin-Cg1b OS=Chilobrachys guangxiensis PE=1 SV=1; U3-theraphotoxin-Cg1b OS=Chilobrachys guangxiensis PE=1 SV=1			2	99	DRIFECSFSCDIKK	Carbamidomethyl(C)@6; Carbamidomethyl(C)@10		cleaved E-D@N-term; missed R-I@2; missed K-K@13	-0.033183	1803.8	602.272	1803.83	602.283	3	21	1.1.1.5106.1	24.3116	121056
OS	4	4	56.99	17.2	17.2	sp|B3FIP2|TZ722_HAPSC	U8-theraphotoxin-Hs1b OS=Haplopelma schmidti PE=3 SV=1			2	99	CYICDNELTLCTR	Carbamidomethyl(C)@1; Carbamidomethyl(C)@4; Carbamidomethyl(C)@11			-0.0032923	1716.72	859.369	1716.73	859.371	2	21	1.1.1.4934.1	23.7683	97471.9
OS	3.89	3.92	53.23	29.03	29.03	sp|P83974|JZT1A_CHIGU; sp|B1P1B8|JZT1C_CHIGU; sp|B1P1B7|JZT1B_CHIGU	Delta-theraphotoxin-Cg1a 1 OS=Chilobrachys guangxiensis PE=1 SV=2; Delta-theraphotoxin-Cg1a 3 OS=Chilobrachys guangxiensis PE=1 SV=1; Delta-theraphotoxin-Cg1a 2 OS=Chilobrachys guangxiensis PE=1 SV=1			2	99	IGLYLCIWSP	Carbamidomethyl@N-term; Carbamidomethyl(C)@6			0.0234877	1277.67	639.843	1277.65	639.831	2	15	1.1.1.10762.1	43.1974	313968
OS	3.83	3.91	22.76	7.99	7.99	tr|J9XYC6|J9XYC6_9ARAC	Hyaluronidase (Fragment) OS=Brachypelma vagans PE=2 SV=1			2	99	CTWPNDPNVVAWR	Carbamidomethyl(C)@1; Deamidated(N)@8			-0.0034522	1614.72	808.368	1614.72	808.37	2	17	1.1.1.6118.1	27.3551	62880
OS	3.25	3.32	42.81	5.99	1.917	tr|A0A0M4EAK0|A0A0M4EAK0_DROBS	CG30122 OS=Drosophila busckii GN=Dbus_chr2Rg1700 PE=4 SV=1			2	99	GGAGGSNYSSGGGGGGGGAGGGNR	Deamidated(N)@23			0.00525962	1824.74	913.379	1824.74	913.376	2	18	1.1.1.1227.1	13.0884	70310.6
OS	2.07	2.07	26.47	2.994	2.994	tr|B4H182|B4H182_DROPE	GL22530 OS=Drosophila persimilis GN=Dper\GL22530 PE=4 SV=1			2	99	VEDYDDFSSSTSDSDDDDDNDGSNR				0.000947936	2770.97	924.665	2770.97	924.664	3	15	1.1.1.4107.1	21.3	129944
OS	2.03	2.03	28.31	1.68	1.68	tr|V5HTX4|V5HTX4_IXORI	DNA-directed RNA polymerase (Fragment) OS=Ixodes ricinus PE=2 SV=1			2	99	DGRAGGSSASNEDQNNDAAFDEGSGTAR	Deamidated(N)@11		missed R-A@3	-0.00552458	2756.11	919.71	2756.11	919.712	3	19	1.1.1.3619.1	19.9211	96322.2
OS	2.03	2.03	35.65	13.04	7.826	sp|W4VRU5|ICK36_TRILK	Toxin ICK-36 OS=Trittame loki PE=2 SV=1			2	99	TAGYGWWYK				1.61918e-05	1130.52	566.266	1130.52	566.267	2	14	1.1.1.5392.1	25.1019	1523176
OS	2.02	2.02	28.44	5.845	5.845	tr|B3M184|B3M184_DROAN	GF16058 OS=Drosophila ananassae GN=Dana\GF16058 PE=4 SV=1			2	99	DGAGGGGGGGNGGGGGGGGGGNGGGGGGGGRDHLDDR	Deamidated(N)@22		missed R-D@31	-0.00468597	2823.12	942.049	2823.13	942.05	3	18	1.1.1.3910.1	20.745	86511.6
OS	2.02	2.02	63.33	6.112	6.112	tr|A0A0K8VH55|A0A0K8VH55_BACLA	Nucleosomal histone kinase 1 OS=Bactrocera latifrons GN=ball_3 PE=4 SV=1			2	99	AAAMDTSVEMFASDDDDDDVIFEEK				-0.0242845	2765.1	922.706	2765.12	922.714	3	15	1.1.1.3745.1	20.2848	172366
OS	2.02	2.02	17.21	2.29	2.29	tr|W8BCB8|W8BCB8_CERCA	Cell adhesion molecule-related/down-regulated by oncogenes OS=Ceratitis capitata GN=CDON PE=2 SV=1			2	99	SGSVGSSSCGGSSSGPNGSRSNSSSNSSCNK	Carbamidomethyl(C)@9; Deamidated(N)@26; Carbamidomethyl(C)@29		missed R-S@20	-0.0331061	2923.12	731.788	2923.15	731.796	4	17	1.1.1.2168.1	15.9802	122266
OS	2.01	2.01	40.54	7.838	7.838	tr|B4H6U8|B4H6U8_DROPE	GL21690 OS=Drosophila persimilis GN=Dper\GL21690 PE=4 SV=1			2	99	SVDSDGSSSSTDGDSEDNHRSHHKDQQSR	Deamidated(N)@18		missed R-S@20; missed K-D@24	0.0288453	3157.31	1053.44	3157.28	1053.43	3	14	1.1.1.9239.1	37.2863	22435.1
OS	2.01	2.01	34.56	2.152	2.152	tr|B4L327|B4L327_DROMO	GI15470 OS=Drosophila mojavensis GN=Dmoj\GI15470 PE=4 SV=1			2	99	ADPGLLLSVLVPGAGCR	Carbamidomethyl(C)@16			0.103285	1694.02	565.681	1693.92	565.647	3	17	1.1.1.11340.1	45.3872	53302.1
OS	2.01	2.01	42.55	5.376	5.376	tr|A0A090XDV5|A0A090XDV5_IXORI	Putative abcb10 transporter OS=Ixodes ricinus PE=2 SV=1			2	99	SVNNVEPFGSTRAAILAVVGPSGQGKSTLAALLLR			missed R-A@12; missed K-S@26	0.209528	3493.15	699.638	3492.94	699.596	5	16	1.1.1.13983.1	57.4061	5608.9
OS	2.01	2.01	21.23	3.807	3.807	tr|B4JL49|B4JL49_DROGR	GH12787 OS=Drosophila grimshawi GN=Dgri\GH12787 PE=4 SV=1			2	99	SQANGNGALPNGTASNNNNSYNSNNK	Deamidated(N)@6			-0.0333397	2622.1	875.039	2622.13	875.05	3	18	1.1.1.3096.1	18.4465	351147
OS	2.01	2.01	23.4	2.979	2.979	tr|A0A0L7QN62|A0A0L7QN62_9HYME	COP9 signalosome complex subunit 1 OS=Habropoda laboriosa GN=WH47_10476 PE=4 SV=1			2	99	DSTQGGEMSATWKQ	Oxidation(M)@8		missed K-Q@13	-0.00808448	1540.64	771.326	1540.65	771.33	2	13	1.1.1.9868.1	39.6339	45980.2
OS	2.01	2.01	23.17	3.03	3.03	tr|W5JAT3|W5JAT3_ANODA	Uncharacterized protein OS=Anopheles darlingi GN=AND_007236 PE=4 SV=1			2	99	AAAEAGGGSGAASGSSK				-0.0231902	1334.58	445.868	1334.61	445.876	3	13	1.1.1.2792.1	17.6384	481196
OS	2.01	2.01	24.48	3.793	3.793	tr|T1J873|T1J873_STRMM	Uncharacterized protein OS=Strigamia maritima PE=4 SV=1			2	99	MNCKMAGIAGR	Carbamidomethyl(C)@3		missed K-M@4	0.00700517	1207.57	604.792	1207.56	604.788	2	13	1.1.1.1539.1	14.2002	193637
OS	2	2.01	29.4	2.209	2.209	tr|A0A026WUX5|A0A026WUX5_CERBI	Bromodomain testis-specific protein OS=Cerapachys biroi GN=X777_14389 PE=4 SV=1			2	99	CSSGSGSASSSGGESSSDSDDSVEERTQK	Carbamidomethyl(C)@1		missed R-T@26	-0.0291151	2866.1	717.532	2866.13	717.539	4	16	1.1.1.2197.1	16.0526	215410
OS	2	2	31.99	3.686	3.686	tr|A0A069DXK1|A0A069DXK1_9HEMI	Putative glycosyl transferase family 8 (Fragment) OS=Panstrongylus megistus PE=2 SV=1			2	99	VNTVHQLAVLITPGVSLPMRQQLAKVFNVVK			missed R-Q@20; missed K-V@25	0.1088	3399.07	680.821	3398.96	680.799	5	16	1.1.1.13924.1	57.0363	7674.29
OS	2	2	53.01	7.104	7.104	tr|A0A026WSX2|A0A026WSX2_CERBI	PBAN-type neuropeptides OS=Cerapachys biroi GN=X777_15719 PE=4 SV=1			2	99	SSSNDFSSCTEGK	Carbamidomethyl(C)@9			-0.0206837	1404.53	703.27	1404.55	703.28	2	13	1.1.1.4448.1	22.2866	179415
OS	2	2	39.58	10.42	10.42	tr|J3JYA5|J3JYA5_DENPD	Uncharacterized protein OS=Dendroctonus ponderosae GN=D910_11143 PE=2 SV=1			2	99	FVLAEQSKVPTATGELTQLLNAIQTAVKVISSAVR			missed K-V@8; missed K-V@28	0.129277	3682.2	1228.41	3682.07	1228.36	3	15	1.1.1.13150.1	52.6605	9595.02
OS	2	2	18.08	4.613	4.613	tr|A0A0L7R2I4|A0A0L7R2I4_9HYME	Receptor protein serine/threonine kinase OS=Habropoda laboriosa GN=WH47_04571 PE=4 SV=1			2	99	FKCHFCEGPDCLYTEICYNAVTCWK	Carbamidomethyl(C)@3; Carbamidomethyl(C)@6; Carbamidomethyl(C)@11; Carbamidomethyl(C)@17; Carbamidomethyl(C)@23		missed K-C@2	-0.0201666	3257.33	1086.79	3257.35	1086.79	3	16	1.1.1.8167.1	33.2434	49691.6
OS	2	2	21.59	4.481	4.481	tr|E9HC95|E9HC95_DAPPU	Putative uncharacterized protein OS=Daphnia pulex GN=DAPPUDRAFT_327950 PE=4 SV=1			2	99	QDLRPVILRGFAVHGQPVFSVK			missed R-G@9	0.109599	2462.5	821.841	2462.39	821.804	3	15	1.1.1.13202.1	52.9082	9915.61
OS	2	2	16.37	6.786	6.786	tr|T1PBA5|T1PBA5_MUSDO	Phosphotyrosine interaction domain protein OS=Musca domestica PE=2 SV=1			2	99	CGNVGGSGGGGGSAGGNGYDHSSLADEMSSARNR	Carbamidomethyl(C)@1; Deamidated(N)@3		missed R-N@32	-0.00894747	3198.3	1067.11	3198.31	1067.11	3	17	1.1.1.7736.1	31.875	436712
OS	2	2	14.29	2.703	2.703	tr|A0A087TNU9|A0A087TNU9_9ARAC	Aldehyde dehydrogenase, mitochondrial (Fragment) OS=Stegodyphus mimosarum GN=X975_15187 PE=3 SV=1			2	99	EMGEYGLQTYSEIK				-0.00671082	1646.74	549.922	1646.75	549.924	3	16	1.1.1.3662.1	20.0506	505854
OS	2	2	52.13	9.574	9.574	sp|K7N5K9|TX1_SELPU	U1-TRTX-Sp1a OS=Selenotypus plumipes PE=1 SV=2			2	99	TCCIGLQCR	Carbamidomethyl(C)@2; Carbamidomethyl(C)@3; Carbamidomethyl(C)@8			0.000195138	1166.5	584.257	1166.5	584.257	2	14	1.1.1.1412.1	13.7691	775846
OS	2	2	13.02	13.02	13.02	tr|W4X7E4|W4X7E4_ATTCE	Uncharacterized protein OS=Atta cephalotes PE=4 SV=1			2	99	VDNEGDQEEEGEEAEGAEEDEERGR	Deamidated(N)@3		missed R-G@23	-0.00378928	2807.07	936.698	2807.08	936.699	3	17	1.1.1.2284.1	16.2867	501639
OS	1.96	2	28.71	28.71	28.71	tr|V5HZ26|V5HZ26_IXORI	Uncharacterized protein (Fragment) OS=Ixodes ricinus PE=2 SV=1			1.95861	99	EGSCVLDEDQAKDNPNTTDDGDGEDDKNE	Carbamidomethyl(C)@4		missed K-D@12; missed K-N@27	-0.0141526	3181.22	1061.41	3181.24	1061.42	3	16	1.1.1.5259.1	24.7273	131361
OS	1.96	1.96	20.48	2.655	2.655	tr|E2B835|E2B835_HARSA	Putative uncharacterized protein OS=Harpegnathos saltator GN=EAI_03739 PE=4 SV=1			1.95861	99	ENDYPATGGGGGSGALLSVVR	Glu->pyro-Glu@N-term			-0.0221748	1957.93	490.489	1957.95	490.495	4	19	1.1.1.756.1	11.3982	44425.7
OS	1.93	1.93	18.01	1.869	1.869	tr|A0A084VJS4|A0A084VJS4_ANOSI	AGAP004323-PA-like protein OS=Anopheles sinensis GN=ZHAS_00005532 PE=4 SV=1			1.92082	99	GGPSERTGCDDDDVGNNERDAK	Carbamidomethyl(C)@9		missed R-T@6; missed R-D@19	-0.149993	2362.82	788.613	2362.97	788.663	3	14	1.1.1.19847.1	97.3896	14655.3
OS	1.91	1.91	59.7	13.69	13.69	tr|Q295V2|Q295V2_DROPS; tr|B4GFN0|B4GFN0_DROPE	GA20008 OS=Drosophila pseudoobscura pseudoobscura GN=Dpse\GA20008 PE=4 SV=2; GL22249 OS=Drosophila persimilis GN=Dper\GL22249 PE=4 SV=1			1.88606	99	EDSGENDRSGGSGGGGGGAGGGGGGGGGGSSGGGGR			missed R-S@8	-0.0374135	2750.05	917.69	2750.09	917.703	3	17	1.1.1.2130.1	15.8761	595670
OS	1.89	1.89	42.74	10.48	10.48	tr|A0A0L0BTZ6|A0A0L0BTZ6_LUCCU	Protein takeout OS=Lucilia cuprina GN=FF38_00788 PE=4 SV=1			1.88606	99	SEQLDLVGDYSVKGRILVLPITGTGK			missed K-G@13; missed R-I@15	0.176891	2757.7	690.433	2757.53	690.389	4	16	1.1.1.13015.1	52.0117	21412.3
OS	1.85	1.85	17.44	2.997	2.997	tr|E2BSH1|E2BSH1_HARSA	Armadillo repeat-containing protein 3 OS=Harpegnathos saltator GN=EAI_00348 PE=4 SV=1			1.85387	99	LYCTVNLTCNK	Carbamidomethyl(C)@3; Carbamidomethyl(C)@9; Deamidated(N)@10			0.000403005	1385.63	462.885	1385.63	462.885	3	15	1.1.1.2135.1	15.8911	576147
OS	1.82	1.85	35.16	2.789	2.789	tr|A0A0A9WWK4|A0A0A9WWK4_LYGHE	Uncharacterized protein OS=Lygus hesperus GN=CM83_89526 PE=4 SV=1			1.79588	99	ESDSENSNDSDSSSNTSDNTSEKSPSSR	Glu->pyro-Glu@N-term		missed K-S@23	-0.0161259	2931.12	978.047	2931.14	978.053	3	17	1.1.1.3599.1	19.8654	134566
OS	1.8	1.8	17.2	4.586	2.469	tr|A0A0L0BMF6|A0A0L0BMF6_LUCCU	Uncharacterized protein OS=Lucilia cuprina GN=FF38_14081 PE=4 SV=1			1.79588	99	ETSKPTSQDVQDDDDEEDDDGNFDSLEK				-0.0264131	3172.23	1058.42	3172.26	1058.43	3	17	1.1.1.6186.1	27.5929	63872.4
OS	1.75	1.75	15.76	0.4454	0.4454	tr|X1WIS9|X1WIS9_ACYPI	Uncharacterized protein OS=Acyrthosiphon pisum PE=4 SV=1			1.74473	99	DCDGYLCK	Carbamidomethyl(C)@2; Carbamidomethyl(C)@7			-0.017648	1029.37	515.693	1029.39	515.702	2	9	1.1.1.2541.1	16.9751	460037
OS	1.74	1.74	10.84	2.811	2.811	tr|A0A023EUB6|A0A023EUB6_AEDAL	Putative trypsin (Fragment) OS=Aedes albopictus PE=2 SV=1			1.74473	99	NQFGFGSSSRNSAR	Deamidated(N)@1		missed R-N@10	-0.0199539	1514.67	758.34	1514.69	758.35	2	14	1.1.1.6684.1	29.0035	274187
OS	1.72	1.72	37.75	0.7487	0.7487	tr|E2A243|E2A243_CAMFO	Putative uncharacterized protein OS=Camponotus floridanus GN=EAG_13414 PE=4 SV=1			1.67778	99	ADMEKLEKNFDAFK	Deamidated(N)@9		missed K-L@5; missed K-N@8	-0.0199301	1685.78	843.896	1685.8	843.906	2	15	1.1.1.1213.1	13.0401	76636.1
OS	1.72	1.72	23.84	3.763	3.763	tr|Q7QEU6|Q7QEU6_ANOGA	AGAP000154-PA OS=Anopheles gambiae GN=AgaP_AGAP000154 PE=4 SV=4			1.72125	99	WLRGGVIFVDQLPMTASGKVR	Oxidation(M)@14		missed R-G@3; missed K-V@19	0.172571	2345.44	587.367	2345.27	587.324	4	18	1.1.1.13079.1	52.3224	37815.1
OS	1.64	1.7	44.69	3.413	3.413	tr|A0A0L7RDJ3|A0A0L7RDJ3_9HYME	Histone acetyltransferase OS=Habropoda laboriosa GN=WH47_09614 PE=3 SV=1			1.61979	99	GNAGDGNESDSSSELQGNEKDR	Deamidated(Q)@16		missed K-D@20	0.000738391	2265.92	567.488	2265.92	567.488	4	15	1.1.1.2659.1	17.2848	516509
OS	1.61	1.61	12.27	1.37	1.37	tr|H9JCK5|H9JCK5_BOMMO	Uncharacterized protein OS=Bombyx mori PE=4 SV=1			1.60206	99	CGEGTFWNQEIQACDHVSENKR	Carbamidomethyl(C)@1; Deamidated(N)@8; Carbamidomethyl(C)@14		missed K-R@21	-0.0219327	2665.11	889.376	2665.13	889.383	3	16	1.1.1.4097.1	21.2717	117483
OS	1.59	1.6	69.7	44.44	44.44	tr|A0A0J7L5B5|A0A0J7L5B5_LASNI	Uncharacterized protein OS=Lasius niger GN=RF55_1506 PE=4 SV=1			1.58503	99	SRWWWMNEGGDAGDDGAGGGAGGGGSDGDSGGGGGGGGSVGRDR	Oxidation(M)@6		missed R-W@2; missed R-D@42	-0.0998366	3982.49	1328.51	3982.59	1328.54	3	15	1.1.1.20053.1	98.9168	2277.07
OS	1.54	1.55	17.56	6.87	6.87	tr|Q8IQ51|Q8IQ51_DROME; tr|A9UN69|A9UN69_DROME	CG32523 OS=Drosophila melanogaster GN=CG32523 PE=2 SV=1; IP21843p OS=Drosophila melanogaster GN=CG32523 PE=2 SV=1			1.5376	99	NSGACYGDSGGPATYGGK	Carbamidomethyl@N-term; Carbamidomethyl(C)@5			0.00145077	1774.72	592.582	1774.72	592.581	3	18	1.1.1.1543.1	14.2154	168327
OS	1.48	1.49	30.71	2.539	2.539	tr|A0A0A9WUB3|A0A0A9WUB3_LYGHE	Protein ovo OS=Lygus hesperus GN=ovo_7 PE=4 SV=1			1.46852	99	NGGGGGHSGGQQSGSSSGGSR	Deamidated(Q)@11			0.000535048	1774.72	592.581	1774.72	592.581	3	17	1.1.1.1696.1	14.6903	320871
OS	1.44	1.45	17.44	1.272	1.272	tr|B4JFQ7|B4JFQ7_DROGR	GH18228 OS=Drosophila grimshawi GN=Dgri\GH18228 PE=4 SV=1			1.42022	99	TSSGDSDDGDDEKNKNK	Deamidated(N)@14		missed K-N@13; missed K-N@15	-0.00415262	1811.73	906.87	1811.73	906.872	2	15	1.1.1.5642.1	25.8385	781646
OS	1.42	1.44	31.28	8.531	8.531	tr|T1I3H2|T1I3H2_RHOPR	Uncharacterized protein OS=Rhodnius prolixus PE=4 SV=1			1.42022	99	MRGTANMPSSGSGGEDTR	Deamidated(N)@6		missed R-G@2	0.0195844	1810.78	604.6	1810.76	604.593	3	16	1.1.1.4443.1	22.2766	352349
OS	1.42	1.44	59.14	31.18	31.18	tr|E9FVJ7|E9FVJ7_DAPPU	Putative uncharacterized protein OS=Daphnia pulex GN=DAPPUDRAFT_233723 PE=4 SV=1			1.42022	99	AFLSDEGSEQNQSIQQQCIEFTKFWSIGR	Deamidated(N)@11; Carbamidomethyl(C)@18		missed K-F@23	-0.0288596	3433.56	1145.53	3433.59	1145.54	3	17	1.1.1.9731.1	39.1309	51789.4
OS	1.42	1.43	51.08	23.02	23.02	tr|S4PNU3|S4PNU3_9NEOP	Heterogeneous nuclear ribonucleoprotein A1 (Fragment) OS=Pararge aegeria PE=4 SV=1			1.42022	99	TMEVGQYVPIIPITHANSRTIQVQAIIPAGHK	Deamidated(Q)@24		missed R-T@19	0.140335	3483.01	1162.01	3482.87	1161.96	3	14	1.1.1.14401.1	60.7397	3716.73
OS	1.32	1.34	19.58	2.374	2.374	tr|V5H0R7|V5H0R7_IXORI	Putative semaphorin OS=Ixodes ricinus PE=2 SV=1			1.3098	99	GRDGCGGGCESDYRACNTHACSEK	Carbamidomethyl(C)@5; Carbamidomethyl(C)@9; Carbamidomethyl(C)@16; Deamidated(N)@17; Carbamidomethyl(C)@21		missed R-D@2; missed R-A@14	0.0185742	2704.03	902.351	2704.01	902.345	3	16	1.1.1.3045.1	18.309	188779
OS	1.25	1.27	33.33	19.61	19.61	tr|B3LZB7|B3LZB7_DROAN	GF18822 OS=Drosophila ananassae GN=Dana\GF18822 PE=4 SV=1			1.25181	99	YPTVYNKSGGEDDDEDGMGGALGDGGDGDK	Deamidated(N)@6		missed K-S@7	-0.0329114	2991.15	998.058	2991.18	998.068	3	16	1.1.1.1290.1	13.3162	33337
OS	1.24	1.26	20.89	0.7924	0.7924	tr|E9IDW9|E9IDW9_SOLIN	Putative uncharacterized protein (Fragment) OS=Solenopsis invicta GN=SINV_15129 PE=4 SV=1			1.21467	99	DINPSTIEMGLNENTSSKGDQDIKK	Deamidated(Q)@21		missed K-G@18; missed K-K@24	-0.0532148	2734.24	1368.13	2734.3	1368.16	2	15	1.1.1.12303.1	48.9774	208453
OS	1.22	1.24	26.46	8.935	8.935	tr|X1XSI0|X1XSI0_ACYPI	Uncharacterized protein OS=Acyrthosiphon pisum PE=4 SV=1			1.22185	99	NNVKYCTSSEEESSSNESNAESNHCK	Carbamidomethyl(C)@6; Deamidated(N)@19; Carbamidomethyl(C)@25		missed K-Y@4	-0.0133817	2991.16	748.797	2991.17	748.801	4	16	1.1.1.1318.1	13.4169	113803
OS	1.12	1.14	13.24	0.8173	0.8173	tr|Q9NEF9|Q9NEF9_DROME	EG:BACR25B3.1 protein OS=Drosophila melanogaster GN=trol PE=4 SV=1			1.11919	99	MLLLQLLLQLLLLGKLLLGK	Deamidated(Q)@5		missed K-L@15	-0.0316775	2246.45	749.823	2246.48	749.833	3	15	1.1.1.8119.1	33.072	110424
Group	Unused	Total	%Cov	%Cov(50)	%Cov(95)	Accessions	Names	Used	Annotation	Contrib	Conf	Sequence	Modifications	ProteinModifications	Cleavages	dMass	Obs MW	Obs m/z	Theor MW	Theor m/z	Theor z	Sc	Spectrum	Acq Time	Intensity (Peptide)
OXS	10	10	55.56	24.44	24.44	sp|P0DL58|HM1B_PHLSP	Mu-theraphotoxin-Phlo1b OS=Phlogius sp. PE=1 SV=1			2	99	ACRELLGGCSK	Carbamidomethyl(C)@2; Carbamidomethyl(C)@9		missed R-E@3	-0.000875646	1249.59	417.537	1249.59	417.538	3	15	1.1.1.1514.1	12.0557	176983
OXS	6.02	6.02	34.94	25.3	25.3	sp|B1P1A6|JZT8A_CHIGU; sp|B1P1A5|JZT8B_CHIGU	U3-theraphotoxin-Cg1a OS=Chilobrachys guangxiensis PE=1 SV=1; U3-theraphotoxin-Cg1a OS=Chilobrachys guangxiensis PE=1 SV=1			2	99	CKMNFCVKV	Carbamidomethyl(C)@1; Carbamidomethyl(C)@6		missed K-M@2; missed K-V@8	0.000329072	1184.55	593.283	1184.55	593.282	2	14	1.1.1.3598.1	19.0266	85697.3
OXS	4.05	4.05	33.74	9.535	7.335	tr|M5AWW7|M5AWW7_GRARO	GTx-VA1 OS=Grammostola rosea PE=2 SV=1			2	99	ASNMLQMVWDDELAAVAQK				0.00766542	2119.02	1060.52	2119.01	1060.51	2	29	1.1.1.9499.1	39.1321	21503.3
OXS	4	4	97.22	41.67	41.67	sp|P84836|TXG1D_CHIGU; sp|P84835|TXG1E_CHIGU; sp|B1P1D6|JZT4B_CHIGU; sp|B1P1D5|JZT4A_CHIGU	Kappa-theraphotoxin-Pg1b OS=Chilobrachys guangxiensis PE=1 SV=1; Kappa-theraphotoxin-Pg1a OS=Chilobrachys guangxiensis PE=1 SV=1; Kappa-theraphotoxin-Cg3a 2 OS=Chilobrachys guangxiensis PE=2 SV=1; Kappa-theraphotoxin-Cg3a 1 OS=Chilobrachys guangxiensis PE=2 SV=1			2	99	YVCSPKWGLCNFPM	Carbamidomethyl(C)@3; Carbamidomethyl(C)@10; Dethiomethyl(M)@14		cleaved M-P@C-term; missed K-W@6	-0.0337274	1709.74	855.875	1709.77	855.892	2	20	1.1.1.8342.1	34.3517	238166
OXS	2.98	3	23.24	0.8554	0.8554	tr|Q5TQJ2|Q5TQJ2_ANOGA	AGAP008482-PA (Fragment) OS=Anopheles gambiae GN=AgaP_AGAP008482 PE=4 SV=3			1.4318	99	AANAAAAAAANQYGSAGGGGGGSGQQSSSGSASSSSSK	Deamidated(Q)@26			-0.123059	3174.25	1059.09	3174.37	1059.13	3	21	1.1.1.13465.1	55.7664	4977.06
OXS	2.9	2.91	81.13	54.72	54.72	tr|B7P0M4|B7P0M4_IXOSC	Cement protein, putative (Fragment) OS=Ixodes scapularis GN=IscW_ISCW015978 PE=4 SV=1			2	99	MQTGRGGGGGGGGGGGGGGGGGGGGGGGGGGGGGGGGGGGGGGGGGGGGG	Deamidated(Q)@2		missed R-G@5	0.0134219	3158.24	1053.76	3158.23	1053.75	3	20	1.1.1.14424.1	61.3389	7456.75
OXS	2.84	2.85	21.99	4.677	2.189	tr|A0A034VX85|A0A034VX85_BACDO	Uncharacterized protein OS=Bactrocera dorsalis PE=4 SV=1			2	99	KKGGKGKGKKGKAKGEKKDKLK			missed K-K@1; missed K-G@2; missed K-G@5; missed K-G@7; missed K-K@9; missed K-G@10; missed K-A@12; missed K-G@14; missed K-K@17; missed K-D@18; missed K-L@20	0.206002	2325.68	776.232	2325.47	776.164	3	15	1.1.1.17476.1	85.3952	75621.2
OXS	2.67	2.67	50.92	16.06	5.505	tr|A0A023EJZ5|A0A023EJZ5_AEDAL	Putative swap mrna splicing regulator OS=Aedes albopictus PE=2 SV=1			2	99	IFEKKLNTMTDS	Oxidation(M)@9		missed K-K@4; missed K-L@5	-0.0217328	1441.69	481.571	1441.71	481.578	3	14	1.1.1.4046.1	20.6567	47123.5
OXS	2.49	2.49	29.03	29.03	16.13	sp|P83974|JZT1A_CHIGU; sp|B1P1B8|JZT1C_CHIGU; sp|B1P1B7|JZT1B_CHIGU	Delta-theraphotoxin-Cg1a 1 OS=Chilobrachys guangxiensis PE=1 SV=2; Delta-theraphotoxin-Cg1a 3 OS=Chilobrachys guangxiensis PE=1 SV=1; Delta-theraphotoxin-Cg1a 2 OS=Chilobrachys guangxiensis PE=1 SV=1			2	99	IGLYLCIWSP	Carbamyl@N-term; Carbamidomethyl(C)@6			0.00146042	1263.63	632.824	1263.63	632.823	2	16	1.1.1.13973.1	58.4659	106358
OXS	2.46	2.46	13.6	1.234	0.5822	tr|A0A084VGI7|A0A084VGI7_ANOSI	Uncharacterized protein OS=Anopheles sinensis GN=ZHAS_00004282 PE=4 SV=1			2	99	EGCKSPAECISNEDCPNGAVCVDSK	Carbamidomethyl(C)@3; Carbamidomethyl(C)@9; Carbamidomethyl(C)@15; Carbamidomethyl(C)@21		missed K-S@4	-0.0408413	2782.09	928.37	2782.13	928.384	3	17	1.1.1.4532.1	22.4052	53405.4
OXS	2.32	2.33	38.38	2.092	0.955	tr|A0A0M4F1F9|A0A0M4F1F9_DROBS	Ash1 OS=Drosophila busckii GN=Dbus_chr3Lg1936 PE=4 SV=1			1.92082	99	QLKAAQQVGPDPPAPADPVKK	Gln->pyro-Glu@N-term		missed K-A@3; missed K-K@20	-0.0715891	2137.08	713.368	2137.15	713.392	3	17	1.1.1.14587.1	62.7327	5259.4
OXS	2.27	2.27	25.26	3.265	3.265	tr|J9LUP3|J9LUP3_ACYPI	Uncharacterized protein OS=Acyrthosiphon pisum GN=LOC100166939 PE=4 SV=2			2	99	QSDKFDDGGGGCDGGGDVGDVGDGGGDGGGGGGGGGKK	Deamidated(Q)@1; Carbamidomethyl(C)@12		missed K-F@4; missed K-K@37	-0.0210024	3241.25	1081.42	3241.27	1081.43	3	19	1.1.1.6929.1	29.7979	111139
OXS	2.15	2.15	36.4	2.983	2.983	tr|E1ZX20|E1ZX20_CAMFO	WD repeat-containing protein 22 OS=Camponotus floridanus GN=EAG_04928 PE=4 SV=1			2	99	NSEQTRTTEENDEGADDTGSDHEQK	Deamidated(Q)@24		missed R-T@6	-0.0126403	2793.1	932.039	2793.11	932.043	3	19	1.1.1.4077.1	20.7754	44267.9
OXS	2.14	2.15	33.22	4.746	4.746	tr|G4WSC4|G4WSC4_9ACAR	Bm86-like protein (Fragment) OS=Hyalomma excavatum PE=2 SV=1			1.95861	99	AECQCPEGTVDDGQGCSASCTEESIAACR	Carbamidomethyl(C)@3; Carbamidomethyl(C)@5; Carbamidomethyl(C)@16; Carbamidomethyl(C)@20; Carbamidomethyl(C)@28			0.00646831	3204.22	1069.08	3204.22	1069.08	3	17	1.1.1.5977.1	27.1229	75826.4
OXS	2.12	2.13	19.71	1.988	0.8236	tr|Q5TSC8|Q5TSC8_ANOGA	AGAP010490-PA OS=Anopheles gambiae GN=AgaP_AGAP010490 PE=4 SV=3			2	99	DHTGADGAPLEQADILTAPPSPTISMVTK				0.0762431	2932.53	978.516	2932.45	978.49	3	20	1.1.1.7558.1	31.6158	94901.9
OXS	2.1	2.1	20.15	3.147	1.456	tr|N6TYH1|N6TYH1_DENPD	Uncharacterized protein (Fragment) OS=Dendroctonus ponderosae GN=YQE_09027 PE=4 SV=1			2	99	CDEVNDCGDGSDEAGCSKADVEVPQNVVPNK	Carbamidomethyl(C)@1; Carbamidomethyl(C)@7; Carbamidomethyl(C)@16; Deamidated(N)@30		missed K-A@18	-0.0330962	3364.34	842.093	3364.38	842.101	4	22	1.1.1.4638.1	22.7814	39067
OXS	2.09	2.09	18.74	2.732	2.732	tr|B3MST4|B3MST4_DROAN	GF23003 OS=Drosophila ananassae GN=Dana\GF23003 PE=3 SV=1			2	99	DSAGDADVSVSGGGGGLNGGGGGGGGGGGVAGKQR			missed K-Q@33	-0.0978367	2800.17	934.399	2800.27	934.431	3	19	1.1.1.12155.1	49.658	31040.6
OXS	2.08	2.08	28.16	0.6869	0.6869	tr|A0A0J7L6Z3|A0A0J7L6Z3_LASNI	Uncharacterized protein OS=Lasius niger GN=RF55_1341 PE=4 SV=1			2	99	VDALCDGEGNDGDDEAQQTESANSDSHDTSK	Carbamidomethyl(C)@5			0.0403685	3266.31	654.269	3266.27	654.26	5	17	1.1.1.4482.1	22.2239	130031
OXS	2.07	2.07	34.78	13.04	7.826	sp|W4VRU5|ICK36_TRILK	Toxin ICK-36 OS=Trittame loki PE=2 SV=1			2	99	TAGYGWWYK				-0.00210735	1130.52	566.265	1130.52	566.267	2	13	1.1.1.5354.1	25.1958	339178
OXS	2.05	2.05	41.02	2.857	2.857	tr|A0A0L0CKT6|A0A0L0CKT6_LUCCU	Uncharacterized protein OS=Lucilia cuprina GN=FF38_01711 PE=4 SV=1			2	99	EDEEENAEAAEENEQENHEEPAEEDEVK				0.0167481	3270.29	1091.1	3270.27	1091.1	3	16	1.1.1.7127.1	30.3606	60422.4
OXS	2.04	2.04	19.42	0.5782	0.5782	tr|F5HM87|F5HM87_ANOGA	AGAP002015-PB OS=Anopheles gambiae GN=AgaP_AGAP002015 PE=4 SV=1			2	99	DEIRKVCSEEYLVCGEGDEQGGAWMEK	Carbamidomethyl(C)@7; Carbamidomethyl(C)@14		missed R-K@4; missed K-V@5	-0.130814	3173.24	1058.76	3173.37	1058.8	3	17	1.1.1.9007.1	37.1567	22062.8
OXS	2.04	2.04	6.851	0.6775	0.6775	tr|T1IYS1|T1IYS1_STRMM	Uncharacterized protein OS=Strigamia maritima PE=4 SV=1			2	99	YQSTRGSSFRGSSSGYPSSSSSSSYSR			missed R-G@5; missed R-G@10	-0.0459041	2838.2	710.557	2838.24	710.568	4	20	1.1.1.4949.1	23.9047	38410
OXS	2.03	2.04	20.21	1.493	1.493	tr|A0A0L7QQY6|A0A0L7QQY6_9HYME	Uncharacterized protein OS=Habropoda laboriosa GN=WH47_05684 PE=4 SV=1			2	99	NNITYFSNNDSDSVCNSNSDLYETISRK	Carbamidomethyl(C)@15		missed R-K@27	-0.135202	3256.29	1086.44	3256.42	1086.48	3	19	1.1.1.8449.1	34.7761	23901.5
OXS	2.03	2.03	23.61	0.7924	0.7924	tr|E9IDW9|E9IDW9_SOLIN	Putative uncharacterized protein (Fragment) OS=Solenopsis invicta GN=SINV_15129 PE=4 SV=1			2	99	DINPSTIEMGLNENTSSKGDQDIKK	Deamidated(Q)@21		missed K-G@18; missed K-K@24	-0.0593184	2734.24	1368.13	2734.3	1368.16	2	16	1.1.1.12400.1	50.5624	174822
OXS	2.03	2.03	20.45	2.277	1.569	tr|B4H0S3|B4H0S3_DROPE	GL15932 OS=Drosophila persimilis GN=Dper\GL15932 PE=4 SV=1			2	99	GSVVVVGVGGNGAAAAETTTTTTTTTTVLRR			missed R-R@30	0.0518323	2947.61	983.544	2947.56	983.526	3	19	1.1.1.10152.1	41.7891	85921.6
OXS	2.03	2.03	27.35	2.115	2.115	tr|B4LDA3|B4LDA3_DROVI	GJ11229 OS=Drosophila virilis GN=Dvir\GJ11229 PE=4 SV=1			2	99	RPHESSSSLSASSNSSSSSNSSSSSDTQKEK			missed K-E@29	-0.137063	3158.25	1053.76	3158.38	1053.8	3	19	1.1.1.14759.1	64.4653	8336.91
OXS	2.02	2.06	41.38	25.29	25.29	sp|B1P1F7|JZT34_CHIGU	Mu-theraphotoxin-Cg1a OS=Chilobrachys guangxiensis PE=1 SV=1			2	99	ACREWLGGCSKDADCCAHLECR	Carbamidomethyl(C)@2; Carbamidomethyl(C)@9; Carbamidomethyl(C)@15; Carbamidomethyl(C)@16; Carbamidomethyl(C)@21		missed R-E@3; missed K-D@11	1.02328	2711.12	904.713	2710.09	904.372	3	21	1.1.1.2449.1	15.3957	55968.7
OXS	2.02	2.03	40.49	1.248	1.248	tr|A0A0J9UB03|A0A0J9UB03_DROSI	Uncharacterized protein, isoform E OS=Drosophila simulans GN=Dsim\GD24899 PE=4 SV=1			2	99	RAGGGGGGDDSSVQDESLDGEDSGN			missed R-A@1	0.00290783	2336.93	779.982	2336.92	779.981	3	18	1.1.1.3485.1	18.6457	46199.8
OXS	2.02	2.02	46.57	2.981	2.981	tr|B5DIC7|B5DIC7_DROPS	GA25955 OS=Drosophila pseudoobscura pseudoobscura GN=Dpse\GA25955 PE=4 SV=1			2	99	MGESDAESDSSSGSSSSSGSSSSSSTSGSGSASKSDAGSR			missed K-S@34	-0.0713162	3607.33	1203.45	3607.41	1203.48	3	17	1.1.1.8817.1	36.3409	17998.6
OXS	2.02	2.02	26.29	2.337	2.337	tr|A0A067RVD1|A0A067RVD1_ZOONE	Lipin-3 OS=Zootermopsis nevadensis GN=L798_11030 PE=4 SV=1			2	99	DEEDAESGNGTSLPHSPHSVEGAIGGPK				-0.063916	2773.18	925.4	2773.24	925.422	3	18	1.1.1.11629.1	47.6275	19000.1
OXS	2.02	2.02	34.44	5.845	5.845	tr|B3M184|B3M184_DROAN	GF16058 OS=Drosophila ananassae GN=Dana\GF16058 PE=4 SV=1			2	99	DGAGGGGGGGNGGGGGGGGGGNGGGGGGGGRDHLDDR			missed R-D@31	-0.0247678	2822.12	941.714	2822.14	941.722	3	17	1.1.1.4064.1	20.7309	102599
OXS	2.02	2.02	33.71	5.241	5.241	tr|T1PH27|T1PH27_MUSDO	OTU-like cysteine protease OS=Musca domestica PE=2 SV=1			2	99	SDEMGYETDDTDMSSTSSSGGGGGGGGSCSPSSTNAR	Carbamidomethyl(C)@29			-0.0094066	3547.31	1183.44	3547.32	1183.45	3	17	1.1.1.9289.1	38.3261	22729
OXS	2.01	2.01	33.66	2.988	2.988	tr|B4NC54|B4NC54_DROWI	GK25141 OS=Drosophila willistoni GN=Dwil\GK25141 PE=4 SV=1			2	99	LEKRQSSTTGGAAAGGGSGGGGGGASAGGGGSSK			missed K-R@3; missed R-Q@4	-0.0405345	2735.24	912.754	2735.28	912.768	3	20	1.1.1.12873.1	52.7499	17371.5
OXS	2.01	2.01	47.1	3.06	3.06	tr|B4L0A1|B4L0A1_DROMO	GI12311 OS=Drosophila mojavensis GN=Dmoj\GI12311 PE=4 SV=1			2	99	DVKDDDEEFEGEDGDESHDDKLWEEVDK			missed K-D@3; missed K-L@21	-0.0149657	3323.32	831.838	3323.34	831.842	4	17	1.1.1.4335.1	21.7012	63337.3
OXS	2.01	2.01	43.55	4.299	4.299	tr|A0A0K8TT43|A0A0K8TT43_TABBR	Putative chromatin-associated protein dek (Fragment) OS=Tabanus bromius PE=2 SV=1			2	99	KDDSDSGSDYNPSGGGSDSEAGR			missed K-D@1	-0.0263512	2258.85	753.958	2258.88	753.967	3	14	1.1.1.1119.1	10.5747	25728.3
OXS	2.01	2.01	53.37	8.728	8.728	tr|B5DW86|B5DW86_DROPS	GA26465 OS=Drosophila pseudoobscura pseudoobscura GN=Dpse\GA26465 PE=4 SV=1			2	99	QDMDRQGGGGGAGGGGGSGGGGGGGGGGRGGPGGR	Gln->pyro-Glu@N-term		missed R-Q@5; missed R-G@29	-0.0316349	2710.1	543.028	2710.14	543.034	5	21	1.1.1.3101.1	17.3754	70351.3
OXS	2.01	2.01	27.13	2.99	2.99	tr|A0A069DZM4|A0A069DZM4_9HEMI	Putative heat repeat-containing protein 2 (Fragment) OS=Panstrongylus megistus PE=2 SV=1			2	99	DEGQDESNSAEQRQEQNSEEIYSNDKK			missed R-Q@13; missed K-K@26	-0.0841678	3156.25	1053.09	3156.34	1053.12	3	17	1.1.1.14309.1	60.2727	10112
OXS	2.01	2.01	35.29	7.598	7.598	tr|A0A023ETW3|A0A023ETW3_AEDAL	Putative dead-box protein abstrakt (Fragment) OS=Aedes albopictus PE=2 SV=1			2	99	SGGGGGGGRSGGFGGGGGGGGYGRDDGSYYR			missed R-S@9; missed R-D@24	-0.0321881	2697.1	675.282	2697.13	675.29	4	19	1.1.1.4346.1	21.7449	37266.8
OXS	2.01	2.01	27.41	3.704	3.704	tr|A0A0K8V242|A0A0K8V242_BACLA	Acyl-coenzyme A oxidase OS=Bactrocera latifrons GN=CG5009_23 PE=3 SV=1			2	99	HWHAANADSKVDAQQSAIATLYDFR	Deamidated(N)@6		missed K-V@10	-0.136132	2815.2	939.406	2815.33	939.451	3	18	1.1.1.13968.1	58.4385	17680.9
OXS	2.01	2.01	17.47	2.874	2.874	tr|Q17J38|Q17J38_AEDAE	AAEL002136-PA OS=Aedes aegypti GN=AAEL002136 PE=4 SV=1			2	99	TQLAYCEYECATCHSSYADRMLRDR	Carbamidomethyl(C)@6; Carbamidomethyl(C)@10; Carbamidomethyl(C)@13		missed R-M@20; missed R-D@23	-0.0944316	3155.24	1052.75	3155.33	1052.78	3	18	1.1.1.13707.1	57.1549	12912.7
OXS	2.01	2.01	27.66	5.01	5.01	tr|B7PRX1|B7PRX1_IXOSC	Leucine aminopeptidase, putative (Fragment) OS=Ixodes scapularis GN=IscW_ISCW019719 PE=3 SV=1			2	99	WLMETPANHMTPTRFAGAAAETLEK			missed R-F@14	-0.149445	2772.19	925.07	2772.34	925.119	3	18	1.1.1.12254.1	50.018	108527
OXS	2.01	2.01	41.96	11.61	11.61	tr|A0A023FNP7|A0A023FNP7_9ACAR	Putative secreted protein (Fragment) OS=Amblyomma cajennense PE=2 SV=1			2	99	LWYDHSDSCEPNEAWYYNASAEECQK	Carbamidomethyl(C)@9; Carbamidomethyl(C)@24			-0.136711	3251.15	813.795	3251.29	813.829	4	17	1.1.1.7790.1	32.3388	82250.9
OXS	2.01	2.01	8.782	6.786	6.786	tr|T1PBA5|T1PBA5_MUSDO	Phosphotyrosine interaction domain protein OS=Musca domestica PE=2 SV=1			2	99	CGNVGGSGGGGGSAGGNGYDHSSLADEMSSARNR	Carbamidomethyl(C)@1; Deamidated(N)@33		missed R-N@32	-0.0711786	3198.24	1067.09	3198.31	1067.11	3	19	1.1.1.8801.1	36.2757	40107.8
OXS	2	2	35.73	4	4	tr|A0A0M4EQ02|A0A0M4EQ02_DROBS	SF1 OS=Drosophila busckii GN=Dbus_chr3Rg1047 PE=4 SV=1			2	99	GFASLFSSQNSNDSASNGMEENSMDSAAER	Oxidation(M)@19			-0.0248288	3155.24	1052.76	3155.27	1052.76	3	19	1.1.1.10765.1	44.1545	45465.5
OXS	2	2	80	14	14	tr|R4UK13|R4UK13_COPFO	Zinc finger protein OS=Coptotermes formosanus PE=2 SV=1			2	99	CNRSGHFARECPQGGGGGFSR	Carbamidomethyl(C)@1; Carbamidomethyl(C)@11		missed R-S@3; missed R-E@9	-0.02901	2292.97	765.33	2293	765.34	3	17	1.1.1.3089.1	17.3342	41341.1
OXS	2	2	13.66	2.484	2.484	tr|B4N064|B4N064_DROWI	GK24253 OS=Drosophila willistoni GN=Dwil\GK24253 PE=4 SV=1			2	99	MDDPPPEYEEMHSDAVNESASDADSPTK				-0.0301164	3063.19	766.806	3063.22	766.813	4	19	1.1.1.1504.1	12.019	38971.2
OXS	2	2	27.53	5.354	5.354	tr|E0VR45|E0VR45_PEDHC	Putative uncharacterized protein OS=Pediculus humanus subsp. corporis GN=Phum_PHUM392330 PE=4 SV=1			2	99	YFPDGEEIEGNFEGDFDFIESIYGSVNK			cleaved M-Y@N-term	-0.127744	3216.28	1073.1	3216.41	1073.14	3	21	1.1.1.9006.1	37.1526	24931.2
OXS	2	2	15.38	1.556	1.556	tr|D2A1X2|D2A1X2_TRICA	Putative uncharacterized protein GLEAN_07786 OS=Tribolium castaneum GN=GLEAN_07786 PE=4 SV=1			2	99	NDNYSESATSHHNDLDEK				-0.0186755	2074.83	692.616	2074.85	692.623	3	18	1.1.1.4348.1	21.7533	34200.4
OXS	2	2	42.4	7.143	7.143	tr|B4LYD4|B4LYD4_DROVI	Dipeptidase OS=Drosophila virilis GN=Dvir\GJ23861 PE=3 SV=1			2	99	CTAIGTDSGSNSGSGSSSGDADFDYRMQRVR	Carbamidomethyl(C)@1; Deamidated(N)@11		missed R-M@26; missed R-V@29	-0.140358	3241.22	1081.41	3241.36	1081.46	3	21	1.1.1.8108.1	33.4431	29393.5
OXS	2	2	17.61	2.227	2.227	tr|A0A0N0PD92|A0A0N0PD92_PAPMA	Zinc finger protein 418 OS=Papilio machaon GN=RR48_04323 PE=4 SV=1			2	99	WQCEICLTNNDNRERCFCCGEK	Carbamidomethyl(C)@3; Carbamidomethyl(C)@6; Carbamidomethyl(C)@16; Carbamidomethyl(C)@18; Carbamidomethyl(C)@19		missed R-E@13; missed R-C@15	-0.0335067	2948.15	983.726	2948.19	983.737	3	16	1.1.1.1879.1	13.4705	33612.1
OXS	2	2	68.42	20.39	20.39	tr|A0A087UZC0|A0A087UZC0_9ARAC	Uncharacterized protein (Fragment) OS=Stegodyphus mimosarum GN=X975_27024 PE=4 SV=1			2	99	MFINSAGCVNSAGRNNSAGSSGCINCPSAGR	Deamidated(N)@4; Carbamidomethyl(C)@8; Carbamidomethyl(C)@23; Carbamidomethyl(C)@26		missed R-N@14	-0.0971923	3173.25	1058.76	3173.35	1058.79	3	16	1.1.1.14063.1	58.8917	4162.4
OXS	2	2	26.01	4.264	4.264	tr|E9H103|E9H103_DAPPU	Putative uncharacterized protein OS=Daphnia pulex GN=DAPPUDRAFT_226635 PE=4 SV=1			2	99	YTVARLGMLPIKNVKPLISK			missed R-L@5; missed K-N@12	0.0129946	2240.36	747.793	2240.34	747.789	3	17	1.1.1.12660.1	51.7392	38888
OXS	2	2	15.41	2.025	2.025	tr|A0A069DZM0|A0A069DZM0_9HEMI	Uncharacterized protein (Fragment) OS=Panstrongylus megistus PE=2 SV=1			2	99	SCPHNQGMHQINQQSVER	Carbamidomethyl(C)@2; Deamidated(Q)@10			-0.0987173	2149.84	1075.93	2149.94	1075.98	2	15	1.1.1.8603.1	35.442	62234.5
OXS	2	2	14.87	5.099	5.099	tr|A0A0J7NKJ3|A0A0J7NKJ3_LASNI	Zinc finger and btb domain-containing protein 48 OS=Lasius niger GN=RF55_6957 PE=4 SV=1			2	99	NNANGASNGGAGSDTGGNANQQQSGASGGSPGSVQR				-0.124738	3230.27	1077.76	3230.39	1077.8	3	15	1.1.1.14547.1	62.4138	6231.47
OXS	2	2	48.12	16.25	16.25	tr|V5I7J6|V5I7J6_ANOGL	Uncharacterized protein (Fragment) OS=Anoplophora glabripennis PE=4 SV=1			2	99	TQNTDDNHTNDAIQVLQSTSTANQSK	Deamidated(N)@7			-0.0688601	2831.21	944.745	2831.28	944.767	3	17	1.1.1.13514.1	56.0265	10710.1
OXS	2	2	29.26	3.006	3.006	tr|Q16V15|Q16V15_AEDAE	AAEL009720-PA (Fragment) OS=Aedes aegypti GN=AAEL009720 PE=4 SV=1			2	99	GAGEDGSAAGGGTTK				-0.0221159	1234.52	618.268	1234.54	618.279	2	14	1.1.1.1042.1	10.3238	278800
OXS	2	2	44.3	40.51	40.51	tr|E9IYK3|E9IYK3_SOLIN	Putative uncharacterized protein (Fragment) OS=Solenopsis invicta GN=SINV_12755 PE=4 SV=1			2	99	GENSCNSTGGGSDEELGAGCGEDINGNGGKKK	Carbamidomethyl(C)@5; Carbamidomethyl(C)@20; Deamidated(N)@25		missed K-K@30; missed K-K@31	-0.0630509	3155.24	1052.75	3155.3	1052.77	3	18	1.1.1.8072.1	33.3055	164887
OXS	2	2	48	14.86	14.86	tr|A0A0L0C2M0|A0A0L0C2M0_LUCCU	Uncharacterized protein OS=Lucilia cuprina GN=FF38_10004 PE=4 SV=1			2	99	SCHEEFMQYATCLDKSSGTMSFSHCR	Carbamidomethyl(C)@2; Carbamidomethyl(C)@12; Carbamidomethyl(C)@25		missed K-S@15	-0.0111098	3155.26	1052.76	3155.27	1052.76	3	16	1.1.1.14791.1	64.9288	8765.06
OXS	2	2	40.44	7.104	7.104	tr|A0A026WSX2|A0A026WSX2_CERBI	PBAN-type neuropeptides OS=Cerapachys biroi GN=X777_15719 PE=4 SV=1			2	99	SSSNDFSSCTEGK	Carbamidomethyl(C)@9			-0.0193266	1404.53	703.271	1404.55	703.28	2	14	1.1.1.4413.1	21.9778	85476.5
OXS	2	2	47.31	13.98	13.98	sp|B1P1J5|TZ72_CHIGU	U36-theraphotoxin-Cg1a OS=Chilobrachys guangxiensis PE=3 SV=1			2	99	CYICDNELTLCTR	Carbamidomethyl(C)@1; Carbamidomethyl(C)@4; Carbamidomethyl(C)@11			-0.00249115	1716.72	859.37	1716.73	859.371	2	20	1.1.1.4736.1	23.1323	41336.3
OXS	2	2	12.4	6.199	6.199	tr|T1IJP1|T1IJP1_STRMM	Uncharacterized protein OS=Strigamia maritima PE=4 SV=1			2	99	LELGEGVSHLKIIGSLAYVNIPK			missed K-I@11	0.129671	2449.52	613.388	2449.39	613.356	4	18	1.1.1.12290.1	50.1476	67156.4
OXS	2	2	23.79	13.59	13.59	tr|A0A084WB89|A0A084WB89_ANOSI	AGAP001007-PA-like protein OS=Anopheles sinensis GN=ZHAS_00015435 PE=4 SV=1			2	99	ESRNEDDLDDDEPEHDRGDAYEDMVSDK			missed R-N@3; missed R-G@17	-0.121417	3295.18	1099.4	3295.3	1099.44	3	15	1.1.1.8766.1	36.1208	24635.3
OXS	2	2	21.3	7.792	7.792	tr|A0A023FZ95|A0A023FZ95_9ACAR	Putative f-box and leucine-rich repeat protein 5 (Fragment) OS=Amblyomma parvum PE=2 SV=1			2	99	TDEDADFDESSGSSSDEDSASSPATDTFKR			missed K-R@29	-0.00442322	3155.24	1052.75	3155.24	1052.76	3	18	1.1.1.9843.1	40.5549	49429.5
OXS	2	2	40.63	13.02	13.02	tr|W4X7E4|W4X7E4_ATTCE	Uncharacterized protein OS=Atta cephalotes PE=4 SV=1			2	99	VDNEGDQEEEGEEAEGAEEDEERGR	Deamidated(N)@3		missed R-G@23	-0.00743501	2807.07	936.697	2807.08	936.699	3	16	1.1.1.2648.1	15.964	95072.3
OXS	2	2	29.55	13.64	13.64	tr|K7J1S3|K7J1S3_NASVI	Uncharacterized protein OS=Nasonia vitripennis PE=4 SV=1			2	99	SSDEENDELTSLEDIRDNIMNQPK	Deamidated(N)@21		cleaved M-S@N-term; missed R-D@16	0.0140769	2792.24	1397.13	2792.23	1397.12	2	15	1.1.1.13489.1	55.8911	26890.5
OXS	2	2	8.232	2.179	2.179	tr|J9XYC6|J9XYC6_9ARAC	Hyaluronidase (Fragment) OS=Brachypelma vagans PE=2 SV=1			2	99	WNVPTIQCR	Carbamidomethyl(C)@8			-0.000467685	1172.58	587.295	1172.58	587.295	2	13	1.1.1.4378.1	21.8531	48628.8
OXS	2	2	16.25	9.583	9.583	tr|A0A087UVY9|A0A087UVY9_9ARAC	Metalloendopeptidase (Fragment) OS=Stegodyphus mimosarum GN=X975_23102 PE=3 SV=1			2	99	ENPMENEGLFEGDIMGIDPNIDR	Deamidated(N)@20			-0.0393689	2605.09	652.28	2605.13	652.29	4	21	1.1.1.3419.1	18.4193	38838.9
OXS	2	2	38.53	25.69	25.69	tr|A0A026X389|A0A026X389_CERBI	Uncharacterized protein OS=Cerapachys biroi GN=X777_07571 PE=4 SV=1			2	99	DISASADSADESGNGDGDGDDGQSRNNR	Deamidated(N)@27		missed R-N@25	0.00586152	2782.08	928.369	2782.08	928.367	3	17	1.1.1.3545.1	18.8447	57136.4
OXS	2	2	70.97	25.81	25.81	sp|P82601|TXVL2_CORVA	U1-theraphotoxin-Cv1a OS=Coremiocnemis valida PE=1 SV=1			2	99	CCDGLYCK	Carbamidomethyl(C)@1; Carbamidomethyl(C)@2; Carbamidomethyl(C)@7			-0.00154611	1074.39	538.203	1074.39	538.204	2	12	1.1.1.1409.1	11.6714	52469
OXS	1.98	1.98	22.31	1.272	1.272	tr|B4JFQ7|B4JFQ7_DROGR	GH18228 OS=Drosophila grimshawi GN=Dgri\GH18228 PE=4 SV=1			1.95861	99	TSSGDSDDGDDEKNKNK	Deamidated(N)@14		missed K-N@13; missed K-N@15	-0.00666796	1811.72	906.869	1811.73	906.872	2	16	1.1.1.5620.1	26.0235	856306
OXS	1.94	1.98	17.39	2.174	2.174	tr|B4L5C7|B4L5C7_DROMO	GI21704 (Fragment) OS=Drosophila mojavensis GN=Dmoj\GI21704 PE=4 SV=1			1.92082	99	NVHVQLTELLQKVKEASTAVETVTVVETVVAVTAPNGK	Deamidated(N)@1		missed K-V@12; missed K-E@14	0.0441767	4002.23	1335.09	4002.19	1335.07	3	15	1.1.1.15375.1	69.2965	12118.8
OXS	1.94	1.94	20.42	4.726	4.726	tr|T1PP40|T1PP40_MUSDO	Phage terminase, small subunit (Fragment) OS=Musca domestica PE=2 SV=1			1.85387	99	SNNMLPPYDSSASSNMLPNQAQQQL	Deamidated(N)@19			0.0318012	2735.25	912.757	2735.22	912.746	3	20	1.1.1.12735.1	52.091	21301.6
OXS	1.92	1.96	34.32	2.646	2.646	tr|B4IWK4|B4IWK4_DROGR	GH15327 OS=Drosophila grimshawi GN=Dgri\GH15327 PE=4 SV=1			1.92082	99	SCAPSSGASGGSSCSTTSACSSSDSEQRGKSSK	Carbamidomethyl(C)@2; Carbamidomethyl(C)@14; Carbamidomethyl(C)@20; Deamidated(Q)@27		missed R-G@28; missed K-S@30	-0.0441203	3242.26	1081.76	3242.3	1081.77	3	20	1.1.1.7363.1	31.0827	281090
OXS	1.84	1.84	20.07	5.19	5.19	tr|U4UF56|U4UF56_DENPD; tr|N6TTH9|N6TTH9_DENPD	Uncharacterized protein OS=Dendroctonus ponderosae GN=D910_09922 PE=4 SV=1; Uncharacterized protein (Fragment) OS=Dendroctonus ponderosae GN=YQE_02190 PE=4 SV=1			1.82391	99	DVLDIITYLLPGAPLINRTDVPAPVLLKIR			missed R-T@18; missed K-I@28	0.0823475	3298.03	1100.35	3297.94	1100.32	3	12	1.1.1.19186.1	99.0814	1891.87
OXS	1.81	1.84	50.97	4.578	1.933	tr|T1GQJ1|T1GQJ1_MEGSC	Uncharacterized protein OS=Megaselia scalaris PE=4 SV=1			1.45593	99	LNSLDDNSQSDDDSDEDFR	Deamidated(N)@2			0.0228532	2186.86	729.96	2186.84	729.953	3	12	1.1.1.1392.1	11.6111	143886
OXS	1.81	1.83	51.44	5.288	5.288	tr|W5JRN3|W5JRN3_ANODA	Transforming growth factor beta regulated 1 OS=Anopheles darlingi GN=AND_002655 PE=4 SV=1			1.72125	99	NPPPNGASGSAADGSTKGGTGK	Deamidated(N)@5		missed K-G@17	-0.0805477	1927.81	964.911	1927.89	964.951	2	17	1.1.1.9597.1	39.5366	20858.5
OXS	1.75	1.77	20.91	2.201	2.201	tr|A0A087T3P0|A0A087T3P0_9ARAC	Arginine-glutamic acid dipeptide repeats protein (Fragment) OS=Stegodyphus mimosarum GN=X975_08154 PE=4 SV=1			1.74473	99	QNRPTSNDYMDGSSGSDEGEDSEDSDSR	Gln->pyro-Glu@N-term			0.0277337	3019.14	755.792	3019.11	755.786	4	15	1.1.1.1556.1	12.2146	35224.3
OXS	1.74	1.77	17.65	9.626	9.626	tr|A0A0L7RHW0|A0A0L7RHW0_9HYME	COMM domain-containing protein 4 (Fragment) OS=Habropoda laboriosa GN=WH47_02907 PE=4 SV=1			1.74473	99	LTKLDGNGENSIVNISKR	Deamidated(N)@7		missed K-L@3; missed K-R@17	0.135633	1958.18	490.552	1958.04	490.518	4	17	1.1.1.11528.1	47.2082	38195.2
OXS	1.72	1.75	40.84	6.27	6.27	tr|A0A0M3QY20|A0A0M3QY20_DROBS	Glo OS=Drosophila busckii GN=Dbus_chr3Rg1609 PE=4 SV=1			1.72125	99	GGPHMGGGGGNNGGGGNNNNGVGVGGGGGGNNGGGSFSR	Deamidated(N)@20			-0.0827507	3226.25	1076.42	3226.33	1076.45	3	17	1.1.1.8916.1	36.7698	20061.3
OXS	1.71	1.74	24.68	2.979	2.979	tr|A0A0L7QN62|A0A0L7QN62_9HYME	COP9 signalosome complex subunit 1 OS=Habropoda laboriosa GN=WH47_10476 PE=4 SV=1			1.69897	99	DSTQGGEMSATWKQ	Oxidation(M)@8		missed K-Q@13	-0.0361832	1540.61	771.312	1540.65	771.33	2	13	1.1.1.9559.1	39.371	29435.3
OXS	1.7	1.9	21.61	4.651	4.651	tr|L7MKN6|L7MKN6_9ACAR	Putative sphingomyelin phosphodiesterase activator (Fragment) OS=Rhipicephalus pulchellus PE=2 SV=1			1.69897	99	GSGDSSGSGSSVEHGSSAGDEQLSQNTATGGFLK	Deamidated(N)@26			-0.139907	3198.24	1067.09	3198.38	1067.13	3	20	1.1.1.8672.1	35.7291	37820.2
OXS	1.7	1.72	14.09	5.097	5.097	tr|B4L560|B4L560_DROMO	GI21666 OS=Drosophila mojavensis GN=Dmoj\GI21666 PE=4 SV=1			1.69897	99	TNSSNCNGNSNSSGSGSGSSSSSSNISTSNTSAK	Carbamidomethyl(C)@6; Deamidated(N)@11			-0.0158668	3213.27	1072.1	3213.28	1072.1	3	17	1.1.1.6083.1	27.4888	118374
OXS	1.68	1.7	22.89	8.421	8.421	tr|B4J1J4|B4J1J4_DROGR	GH15526 OS=Drosophila grimshawi GN=Dgri\GH15526 PE=4 SV=1			1.67778	99	ANAMQAACDQAAGAMAMTLYGPDTNLGEACAK	Deamidated(N)@2; Carbamidomethyl(C)@8; Carbamidomethyl(C)@30			-0.117581	3273.27	1092.1	3273.39	1092.14	3	18	1.1.1.8836.1	36.4276	22829.6
OXS	1.68	1.7	40.34	21.01	21.01	tr|A0A023GDR4|A0A023GDR4_9ACAR	Putative regulator OS=Amblyomma triste PE=2 SV=1			1.67778	99	ATDDSQATAGPADSDVADKDDQTMR	Oxidation(M)@24		cleaved M-A@N-term; missed K-D@19	-0.0153287	2596.07	866.363	2596.08	866.368	3	20	1.1.1.4947.1	23.8964	41183.9
OXS	1.65	1.71	43.14	1.335	1.335	tr|E2CAF9|E2CAF9_HARSA	UPF0418 protein FAM164C OS=Harpegnathos saltator GN=EAI_07434 PE=4 SV=1			1.42022	99	ERCWFNETTTYACTDEALDQETMER	Carbamidomethyl(C)@3; Carbamidomethyl(C)@13; Deamidated(Q)@20		missed R-C@2	0.004955	3156.28	1053.1	3156.27	1053.1	3	16	1.1.1.5818.1	26.6281	87069.2
OXS	1.62	1.64	20.08	1.28	1.28	tr|W5JVC9|W5JVC9_ANODA	Shuttle craft OS=Anopheles darlingi GN=AND_001454 PE=4 SV=1			1.58503	99	MAANSDANSGVGR	Deamidated(N)@4			0.0897483	1249.63	625.82	1249.54	625.775	2	14	1.1.1.14076.1	58.9586	7230.93
OXS	1.62	1.64	31.54	15.38	15.38	tr|A0A088A1Z4|A0A088A1Z4_APIME; tr|A0A087ZT06|A0A087ZT06_APIME	Uncharacterized protein OS=Apis mellifera GN=LOC727234 PE=4 SV=1; Uncharacterized protein OS=Apis mellifera GN=LOC727234 PE=4 SV=1			1.61979	99	TTLSNLLPHAFGIGNAKLLQ	Deamidated(Q)@20		missed K-L@17	0.121028	2108.28	703.769	2108.16	703.728	3	17	1.1.1.12422.1	50.6504	22307
OXS	1.59	1.62	36.65	2.092	2.092	tr|A0A0K2V2H1|A0A0K2V2H1_LEPSM	Uncharacterized protein OS=Lepeophtheirus salmonis PE=4 SV=1			1.55284	99	SLAHSSSSDDDYQFDNEGGEK	Deamidated(N)@16			-0.0195647	2287.88	763.634	2287.9	763.64	3	16	1.1.1.1348.1	11.4435	22151.4
OXS	1.57	1.59	10.87	5.072	5.072	tr|A0A084VSU6|A0A084VSU6_ANOSI	AGAP012000-PA-like protein OS=Anopheles sinensis GN=ZHAS_00008660 PE=4 SV=1			1.56864	99	DKDSSGEANDCASR	Deamidated(N)@9; Carbamidomethyl(C)@11		missed K-D@2	0.0355671	1511.62	756.815	1511.58	756.797	2	14	1.1.1.6374.1	28.3509	877629
OXS	1.56	1.58	10.72	2.088	2.088	tr|T1KVE9|T1KVE9_TETUR	Uncharacterized protein OS=Tetranychus urticae PE=4 SV=1			1.55284	99	DEEGSSSSENTASSTSGCSSLVPSNNYLQK	Carbamidomethyl(C)@18; Deamidated(N)@25			-0.0582498	3122.25	1041.76	3122.31	1041.78	3	17	1.1.1.7598.1	31.7288	62682.5
OXS	1.56	1.57	23.52	4.878	4.878	tr|Q7QIT3|Q7QIT3_ANOGA	AGAP007057-PA OS=Anopheles gambiae GN=AgaP_AGAP007057 PE=4 SV=4			1.55284	99	TESIGNFYSPFDSIHNSDDDDDEDEQFK	Deamidated(N)@16			0.0119681	3266.31	817.584	3266.3	817.581	4	17	1.1.1.3708.1	19.4264	56036
OXS	1.54	1.57	44.04	12.95	12.95	tr|E9ICH6|E9ICH6_SOLIN	Putative uncharacterized protein (Fragment) OS=Solenopsis invicta GN=SINV_15422 PE=4 SV=1			1.5376	99	NLTNLCLLQNPVSAKPQYRQYIVYR	Carbamidomethyl(C)@6; Deamidated(N)@10		missed R-Q@19	0.0358131	3051.63	1018.22	3051.6	1018.21	3	21	1.1.1.10045.1	41.365	66095
OXS	1.53	1.57	25.52	4.149	3.32	tr|B3MW03|B3MW03_DROAN	GF22597 OS=Drosophila ananassae GN=Dana\GF22597 PE=4 SV=1			1.52288	99	STSASLDDNDDYDDEEYDTSGGGGGGGEAREK	Deamidated(N)@9		missed R-E@30	0.0289742	3269.28	1090.77	3269.25	1090.76	3	18	1.1.1.6509.1	28.7016	54919
OXS	1.51	1.52	27.62	6.643	6.643	tr|E9GMX1|E9GMX1_DAPPU	Putative uncharacterized protein OS=Daphnia pulex GN=DAPPUDRAFT_104650 PE=4 SV=1			1.50864	99	NDNDNEPTSSRDEQHDSRA	Deamidated(Q)@14		missed R-D@11; missed R-A@18	-0.0101146	2186.86	729.96	2186.87	729.964	3	15	1.1.1.1751.1	12.987	66005.1
OXS	1.46	1.49	22.85	1.326	1.326	tr|A0A0L7R7M6|A0A0L7R7M6_9HYME	Tyrosine-protein kinase receptor OS=Habropoda laboriosa GN=WH47_11939 PE=3 SV=1			1.4318	99	SWNGSRSQSSSQSSSQNGSPSSQPNSQGDSK	Deamidated(N)@3		missed R-S@6	-0.132896	3170.2	1057.74	3170.34	1057.79	3	19	1.1.1.8598.1	35.4202	26354
OXS	1.45	1.48	52.29	12.16	6.651	tr|B0WGZ9|B0WGZ9_CULQU	Putative uncharacterized protein OS=Culex quinquefasciatus GN=CpipJ_CPIJ006100 PE=4 SV=1			1.4318	99	SGEKQSGTDPGGSNSSSSASLPDVVAELK	Deamidated(N)@14		missed K-Q@4	-0.0343364	2791.27	931.429	2791.3	931.44	3	19	1.1.1.12797.1	52.3863	13645.9
OXS	1.45	1.47	14.66	4.887	4.887	tr|A0A026WT37|A0A026WT37_CERBI	Low-density lipoprotein receptor-related protein (Fragment) OS=Cerapachys biroi GN=X777_15868 PE=4 SV=1			1.4437	99	AQDEEGGDGLDANAEELCQDRPGDEYFR	Deamidated(Q)@2; Carbamidomethyl(C)@18			-0.0549205	3156.23	1053.08	3156.29	1053.1	3	15	1.1.1.13809.1	57.7094	13476
OXS	1.43	1.45	23.98	2.503	2.503	tr|B4NY11|B4NY11_DROYA	GE18824 OS=Drosophila yakuba GN=Dyak\GE18824 PE=4 SV=1			1.42022	99	LIHLDISHNNFTALDDRVR	Deamidated(N)@10		missed R-V@17	0.175723	2249.33	563.34	2249.16	563.296	4	18	1.1.1.12157.1	49.6665	25869.4
OXS	1.42	1.45	15.26	9.97	2.568	tr|U5EZM6|U5EZM6_9DIPT	Putative transcription factor grauzone (Fragment) OS=Corethrella appendiculata PE=2 SV=1			1.31876	99	TTTTNVCDVCAKHFATR	Deamidated(N)@5; Carbamidomethyl(C)@7; Carbamidomethyl(C)@10		missed K-H@12	0.0151842	1981.91	661.645	1981.9	661.64	3	15	1.1.1.4465.1	22.1632	38036.8
OXS	1.41	1.44	26.75	2.972	2.972	tr|A0A0A9YRH1|A0A0A9YRH1_LYGHE	Protein tramtrack, beta isoform OS=Lygus hesperus GN=ttk_2 PE=4 SV=1			1.40894	99	EKNDEATSSVNGNK	Glu->pyro-Glu@N-term		missed K-N@2	-0.00754595	1473.66	492.228	1473.67	492.23	3	16	1.1.1.4087.1	20.8142	39816.2
OXS	1.36	1.39	39.46	11.11	11.11	tr|V5HPK9|V5HPK9_IXORI; tr|A0A090X7Z7|A0A090X7Z7_IXORI	Uncharacterized protein (Fragment) OS=Ixodes ricinus PE=2 SV=1; Putative secreted salivary gland peptide OS=Ixodes ricinus PE=2 SV=1			1.35655	99	MDHQPEPVNSGPPHDPGSSGGYESWWTYH	Oxidation(M)@1			-0.0322049	3266.31	1089.78	3266.34	1089.79	3	16	1.1.1.3997.1	20.4778	35606.2
OXS	1.36	1.39	31.49	5.341	5.341	tr|A0A0K8W6C3|A0A0K8W6C3_BACLA; tr|A0A0K8TZX7|A0A0K8TZX7_BACLA	Uncharacterized protein OS=Bactrocera latifrons GN=c0_g3_i2 PE=4 SV=1; Uncharacterized protein OS=Bactrocera latifrons GN=c0_g3_i1 PE=4 SV=1			1.35655	99	SEGCLEYAADVTTDRNTCFTNSAFSSTPK	Carbamidomethyl(C)@4; Carbamidomethyl(C)@18; Deamidated(N)@21		missed R-N@15	-0.140355	3229.24	1077.42	3229.38	1077.47	3	20	1.1.1.7903.1	32.7049	121878
OXS	1.32	1.35	59.1	8.657	8.657	tr|K7IMR9|K7IMR9_NASVI	Uncharacterized protein OS=Nasonia vitripennis GN=LOC100124010 PE=4 SV=1			1.31876	99	EGQEGYESGEGGKTGDEQSGGEGGGSQQR	Deamidated(Q)@3		missed K-T@13	0.0182462	2857.17	953.397	2857.15	953.391	3	12	1.1.1.19268.1	99.6417	1408.42
OXS	1.3	1.33	13.1	3.585	3.585	tr|B3M1S2|B3M1S2_DROAN	GF18953 OS=Drosophila ananassae GN=Dana\GF18953 PE=4 SV=1			1.30103	99	HCSSSVKTNGGGGATSGSGAAQLQRNSSK	Carbamidomethyl(C)@2; Deamidated(Q)@22		missed K-T@7; missed R-N@25	-0.0282387	2791.26	931.428	2791.29	931.437	3	19	1.1.1.12622.1	51.5553	22107.3
OXS	1.28	1.32	24.65	3.612	1.711	tr|B4PPX0|B4PPX0_DROYA	GE26249 OS=Drosophila yakuba GN=Dyak\GE26249 PE=4 SV=1			1.25964	99	EQKQDEDDDDDLDNEEYGEQDNGLTEK	Deamidated(N)@22		missed K-Q@3	-0.013568	3186.23	1063.08	3186.24	1063.09	3	16	1.1.1.6955.1	29.8725	169628
OXS	1.28	1.31	5.455	4.848	4.848	tr|A0A0A9YQB3|A0A0A9YQB3_LYGHE; tr|A0A0A9XM20|A0A0A9XM20_LYGHE; tr|A0A0A9XUQ8|A0A0A9XUQ8_LYGHE; tr|A0A0A9XFR5|A0A0A9XFR5_LYGHE; tr|A0A0A9XAU7|A0A0A9XAU7_LYGHE; tr|A0A0A9X8H8|A0A0A9X8H8_LYGHE	Sodium/hydrogen exchanger 10 OS=Lygus hesperus GN=Slc9a10_0 PE=4 SV=1; Sodium/hydrogen exchanger 10 OS=Lygus hesperus GN=Slc9a10_2 PE=4 SV=1; Sodium/hydrogen exchanger 10 OS=Lygus hesperus GN=SLC9A10_8 PE=4 SV=1; Sodium/hydrogen exchanger 10 OS=Lygus hesperus GN=SLC9A10_17 PE=4 SV=1; Sodium/hydrogen exchanger 10 OS=Lygus hesperus GN=SLC9A10_27 PE=4 SV=1; Sodium/hydrogen exchanger 10 OS=Lygus hesp…			1.27572	99	EDCIKDMK	Carbamidomethyl(C)@3; Oxidation(M)@7		cleaved M-E@N-term; missed K-D@5	0.0101772	1053.46	527.736	1053.45	527.731	2	11	1.1.1.5610.1	25.9947	1396279
OXS	1.26	1.43	67.82	27.59	27.59	tr|A0A076KYW7|A0A076KYW7_NEPPI; tr|A0A076KUS7|A0A076KUS7_NEPPI	BLTX40 OS=Nephila pilipes PE=2 SV=1; BLTX800 OS=Nephila pilipes PE=2 SV=1			1.25964	99	CCPGSACNNWIWGLGVPGSVRCRK	Carbamidomethyl(C)@1; Carbamidomethyl(C)@2; Carbamidomethyl(C)@7; Deamidated(N)@8; Carbamidomethyl(C)@22		missed R-C@21; missed R-K@23	-0.00478777	2791.25	1396.63	2791.26	1396.64	2	16	1.1.1.12481.1	50.9102	71057.7
OXS	1.25	1.28	16.16	2.5	2.5	tr|A0A0J7KL47|A0A0J7KL47_LASNI	Dentin sialophospho isoform x2 (Fragment) OS=Lasius niger GN=RF55_9211 PE=4 SV=1			1.24413	99	SSDGERSATINDLSRVQISNYDDDENEK	Deamidated(Q)@17		missed R-S@6; missed R-V@15	-0.138635	3157.25	1053.42	3157.39	1053.47	3	15	1.1.1.14557.1	62.5065	6249.45
OXS	1.16	1.2	15.95	1.701	1.701	tr|Q7Q8L0|Q7Q8L0_ANOGA	AGAP008559-PA (Fragment) OS=Anopheles gambiae GN=AgaP_AGAP008559 PE=4 SV=4			1.14874	99	QQTAVHLVASRQTGTATAILRALLTAAGK	Deamidated(Q)@12		missed R-Q@11; missed R-A@21	-0.041752	2947.61	983.546	2947.66	983.56	3	21	1.1.1.10624.1	43.6073	58649.7
OXS	1.15	1.2	53.38	13.18	13.18	tr|B3MTV3|B3MTV3_DROAN	GF23178 OS=Drosophila ananassae GN=Dana\GF23178 PE=4 SV=1			1.09691	99	ECGSSGGGGGGGAGGRSGGCDGGGSDKPCGAIFSEGDAK	Glu->pyro-Glu@N-term; Carbamidomethyl(C)@2; Carbamidomethyl(C)@20; Carbamidomethyl(C)@29		missed R-S@16	-0.0152037	3470.38	1157.8	3470.39	1157.8	3	16	1.1.1.6175.1	27.798	53952.9
OXS	1.08	1.12	18.74	2.648	2.648	tr|B7Q2X9|B7Q2X9_IXOSC; tr|A0A090XFF9|A0A090XFF9_IXORI	WD-repeat protein, putative OS=Ixodes scapularis GN=IscW_ISCW008840 PE=4 SV=1; Putative beta-transducin family wd-40 repeat protein OS=Ixodes ricinus PE=2 SV=1			1.07572	99	QDACVHDLQAHNK	Carbamidomethyl(C)@4; Deamidated(Q)@9			-0.126605	1535.55	512.858	1535.68	512.9	3	13	1.1.1.7408.1	31.2076	81329.3
OXS	1.07	1.11	28.48	5.222	5.222	tr|A0A0N0BK11|A0A0N0BK11_9HYME	Multiple epidermal growth factor-like domains protein 10 OS=Melipona quadrifasciata GN=WN51_11522 PE=4 SV=1			1.07058	99	CPEGLYGDDCHSQCECMNNSSCDPQTGICICAR	Carbamidomethyl(C)@1; Carbamidomethyl(C)@10; Deamidated(Q)@13; Carbamidomethyl(C)@14; Carbamidomethyl(C)@16; Carbamidomethyl(C)@22; Carbamidomethyl(C)@29; Carbamidomethyl(C)@31			0.0427539	3951.49	791.305	3951.45	791.296	5	18	1.1.1.4598.1	22.6345	36677.5
OXS	1.07	1.11	14.8	3.738	3.738	tr|B3MUQ2|B3MUQ2_DROAN	GF22672 OS=Drosophila ananassae GN=Dana\GF22672 PE=4 SV=1			1.07058	99	VRDTALSWRMAELIVNQINQYLWK	Deamidated(Q)@20		missed R-D@2; missed R-M@9	0.0774838	2947.62	983.546	2947.54	983.52	3	19	1.1.1.10412.1	42.8094	80283.3
OXS	1.06	1.09	26.27	3.602	3.602	tr|E9GGZ2|E9GGZ2_DAPPU	Putative uncharacterized protein OS=Daphnia pulex GN=DAPPUDRAFT_303602 PE=4 SV=1			1.05552	99	LGQVSAKQMHKYEQESK	Deamidated(Q)@3		missed K-Q@7; missed K-Y@11	0.0102273	1990.99	664.67	1990.98	664.667	3	15	1.1.1.5753.1	26.4354	197491
