# Supplementary material for: Venom Profiling of a Population of the Theraphosid Spider Phlogius crassipes Reveals Continuous Ontogenetic Changes from Juveniles through Adulthood
Source: Toxins (Basel). 2017 Mar 25;9(4):116. doi: 10.3390/toxins9040116 (PMC5408190; doi:10.3390/toxins9040116)
Supplement: Supplementary file 1 [file toxins-09-00116-s001.zip › Supplementary table 2.xlsx]

## Sheet: OL
Group	Unused	Total	%Cov	%Cov(50)	%Cov(95)	Accessions	Names	Used	Annotation	Contrib	Conf	Sequence	Modifications	ProteinModifications	Cleavages	dMass	Obs MW	Obs m/z	Theor MW	Theor m/z	Theor z	Sc	Spectrum	Acq Time	Intensity (Peptide)
OL	1.37	1.37	31.93	9.639	9.639	tr|C1BSX1|C1BSX1_LEPSM	28S ribosomal protein S24, mitochondrial OS=Lepeophtheirus salmonis GN=RT24 PE=2 SV=1			1.36653	95.72	LELQSASQNATIIKHI			missed K-H@14	0.0742917	1765.05	589.356	1764.97	589.332	3	14	1.1.1.1895.1	14.926	172556
OL	1.96	1.96	18.77	5.415	5.415	tr|Q17MA1|Q17MA1_AEDAE	AAEL001075-PA OS=Aedes aegypti GN=AAEL001075 PE=4 SV=1			1.95861	98.99	LLLEFRSTFNNTENK			missed R-S@6	-0.0709502	1824.87	913.44	1824.94	913.476	2	15	1.1.1.1119.1	12.2088	30219.2
OL	1.75	1.75	20.07	8.053	2.885	tr|Q16F76|Q16F76_AEDAE	AAEL014872-PA (Fragment) OS=Aedes aegypti GN=AAEL014872 PE=4 SV=1			1.74473	98.71	DGIDRMTTSTPAQAAATLPGAGGK	Oxidation(M)@6		missed R-M@5	-0.0900147	2302.03	768.351	2302.12	768.381	3	13	1.1.1.488.1	10.4345	3556.8
OL	2.01	2.01	25.95	2.884	2.884	tr|W5JD62|W5JD62_ANODA	ATP-dependent RNA helicase p62 OS=Anopheles darlingi GN=AND_006331 PE=3 SV=1			2	99	YHSGGSPNGMGGMMGGMGGGYGGGMGNR	Oxidation(M)@10; Oxidation(M)@13; Deamidated(N)@27			-0.137548	2622.84	875.287	2622.98	875.333	3	15	1.1.1.2431.1	20.0222	23085.2
OL	1.62	1.62	25.94	4.096	4.096	tr|A0A0C9R3M9|A0A0C9R3M9_9HYME	Bphl_0 protein OS=Fopius arisanus GN=Bphl_0 PE=4 SV=1			1.61979	97.84	VLSKNPLVTSKK			missed K-N@4; missed K-K@11	-0.0723109	1312.74	438.586	1312.81	438.61	3	12	1.1.1.585.1	10.6509	5198.03
OL	1.35	1.36	15.75	3.02	3.02	tr|G6DQP4|G6DQP4_DANPL	Chordin OS=Danaus plexippus GN=KGM_18457 PE=3 SV=1			1.34679	95.57	ILREGSLYVALIWGDERNNSMESALSGR			missed R-E@3; missed R-N@17	0.00460256	3135.58	784.903	3135.58	784.902	4	14	1.1.1.2450.1	21.7155	21857.1
OL	1.51	1.51	25.44	20.71	20.71	tr|A0A0A1WES9|A0A0A1WES9_BACCU	Disintegrin and metalloproteinase domain-containing protein 9 OS=Bactrocera cucurbitae GN=Adam9 PE=4 SV=1			1.50864	97.38	TLISHSSFPAIPSVDFDDNASARVQDAVAKTPFVR			missed R-V@23; missed K-T@30	-0.0173284	3757.89	1253.64	3757.91	1253.64	3	11	1.1.1.2728.1	23.231	1725.21
OL	1.55	1.55	0.9959	0.9959	0.9959	tr|A0A026WLH6|A0A026WLH6_CERBI	DNA-directed RNA polymerase OS=Cerapachys biroi GN=X777_02654 PE=3 SV=1			1.55284	98.31	SEAYNIANVSNQYLVPK				-0.0598663	1908.9	637.307	1908.96	637.327	3	9	1.1.1.3147.1	23.7375	6138.3
OL	1.5	1.5	11.15	5.138	5.138	tr|Q3I5Q8|Q3I5Q8_GECLA	E75 nuclear receptor OS=Gecarcinus lateralis GN=E75 PE=2 SV=2			1.49485	97.12	MTEHTAATSGPWDDSRSSWSMEQESSVGSPSSSCAADEAMR	Oxidation(M)@21; Carbamidomethyl(C)@34; Oxidation(M)@40		missed R-S@16	-0.0369807	4436.74	740.464	4436.78	740.471	6	13	1.1.1.2197.1	17.5343	30044.6
OL	1.72	1.72	52.29	13.73	13.73	tr|A0A0A1WEH6|A0A0A1WEH6_BACCU	Epididymal secretory protein E1 OS=Bactrocera cucurbitae GN=NPC2_3 PE=4 SV=1			1.72125	98.06	FRLTIVCLALFLASVSATNVR	Carbamidomethyl(C)@7		cleaved M-F@N-term; missed R-L@2	0.134127	2350.45	784.492	2350.32	784.447	3	13	1.1.1.1983.1	16.679	16327.5
OL	2	2	6.483	0.7293	0.7293	tr|Q29EZ7|Q29EZ7_DROPS	GA16826 OS=Drosophila pseudoobscura pseudoobscura GN=Dpse\GA16826 PE=4 SV=2			2	99	SAGGAPGSR				0.0557098	758.423	380.219	758.367	380.191	2	12	1.1.1.886.1	11.7877	14195.5
OL	2	2	14.77	8.861	8.861	tr|B0X8S3|B0X8S3_CULQU	GATA-binding factor-C OS=Culex quinquefasciatus GN=CpipJ_CPIJ016033 PE=4 SV=1			2	99	LAAESSLGPSAAAAAAAAASLGQQSAAAAGVGDASDMNAFYR	Oxidation(M)@37			-0.111389	3853.71	1285.58	3853.82	1285.61	3	15	1.1.1.1762.1	15.3202	9142.21
OL	1.59	1.59	22.34	1.146	1.146	tr|B3NTM0|B3NTM0_DROER	GG17877 OS=Drosophila erecta GN=Dere\GG17877 PE=3 SV=1			1.58503	97.42	NGGAGAGGGGGGSR				-0.0208318	1030.43	516.224	1030.45	516.234	2	13	1.1.1.877.1	11.48	3003.45
OL	1.8	1.8	26.47	26.47	26.47	tr|B4L870|B4L870_DROMO	GI10973 OS=Drosophila mojavensis GN=Dmoj\GI10973 PE=4 SV=1			1.79588	98.39	NGGWGGGGGGGGGGGGGGGGGGLRPNR				0.132746	2095.08	699.366	2094.94	699.322	3	18	1.1.1.2214.1	17.5133	26863.2
OL	1.49	1.5	26.46	3.471	3.471	tr|B4MB08|B4MB08_DROVI	GJ15566 OS=Drosophila virilis GN=Dvir\GJ15566 PE=4 SV=1			1.48149	96.75	GGPGGPGGRGGPGGAR			missed R-G@9	-0.117162	1262.51	421.842	1262.62	421.882	3	9	1.1.1.122.1	2.92922	2937.23
OL	1.3	1.3	23.73	6.102	6.102	tr|B4GHZ0|B4GHZ0_DROPE	GL17619 OS=Drosophila persimilis GN=Dper\GL17619 PE=4 SV=1			1.30103	98.85	RSRNHNNNSSNSGAGSGGGGGGGGGGGGSVNNGYHR	Deamidated(N)@32		missed R-S@1; missed R-N@3	-0.141989	3270.26	1091.09	3270.4	1091.14	3	12	1.1.1.1635.1	15.3712	4810.99
OL	1.35	1.35	10.94	6.038	6.038	tr|B4G2K0|B4G2K0_DROPE	GL23919 OS=Drosophila persimilis GN=Dper\GL23919 PE=4 SV=1			1.34679	95.48	AAGMGGSGGGGGSGSR				-0.163666	1221.35	408.125	1221.52	408.179	3	8	1.1.1.594.1	9.22048	1231.64
OL	1.55	1.55	11.06	1.617	1.617	tr|A0A0L7R163|A0A0L7R163_9HYME	Homeotic protein spalt-major OS=Habropoda laboriosa GN=WH47_12000 PE=4 SV=1			1.55284	97.2	YTEEHSEEADDQDDEDEDR				-0.14963	2325.68	776.233	2325.83	776.283	3	10	1.1.1.3151.1	21.8536	15519.1
OL	1.24	1.24	12.59	4.787	4.787	tr|B8PXL1|B8PXL1_TIGJA	Mitochondrial heat shock protein 60 OS=Tigriopus japonicus GN=Hsp60 PE=2 SV=1			1.23657	99	EDAPAGGGGMGGGMGGMGGMGGMGGMM	Glu->pyro-Glu@N-term; Oxidation(M)@17			-0.143693	2271.65	758.225	2271.8	758.273	3	13	1.1.1.2048.1	15.7636	12346.7
OL	2.01	2.01	55.42	37.95	18.07	tr|Q95UX0|Q95UX0_9MUSC	No on or off transient A (Fragment) OS=Drosophila novamexicana GN=nonA PE=4 SV=1			2	99	GGGGGGGGGGGGGGGGGGGGAGGGGGGRDR			missed R-D@28	-0.125956	1998.71	667.244	1998.83	667.286	3	18	1.1.1.2040.1	19.8154	29266.2
OL	1.48	1.48	42.37	10.85	10.85	tr|D3PG55|D3PG55_LEPSM	Protein lethal2essential for life OS=Lepeophtheirus salmonis GN=L2EFL PE=2 SV=1			1.48149	97.34	SSSNMPGKMSGDFPSIAMGGGRSNDMDSMMQK	Oxidation(M)@5; Oxidation(M)@9		missed K-M@8; missed R-S@22	-0.126084	3369.26	1124.09	3369.39	1124.14	3	11	1.1.1.1858.1	15.8338	6053.29
OL	1.31	1.32	15.96	4.225	4.225	tr|A0A0K8WGN2|A0A0K8WGN2_BACLA; tr|A0A0A1XII5|A0A0A1XII5_BACCU; tr|A0A034WF49|A0A034WF49_BACDO	Putative tubulin polyglutamylase TTLL1 OS=Bactrocera latifrons GN=TTLL1 PE=4 SV=1; Probable tubulin polyglutamylase TTLL1 OS=Bactrocera cucurbitae GN=TTLL1 PE=4 SV=1; Putative tubulin polyglutamylase TTLL1 OS=Bactrocera dorsalis GN=TTLL1 PE=4 SV=1			1.3098	95.43	EGNPLAERSEPTAAGAPR			missed R-S@8	-0.0355149	1821.86	911.938	1821.9	911.956	2	13	1.1.1.959.1	12.5159	9216.61
OL	1.32	1.32	26.35	1.905	1.905	tr|B0W5P6|B0W5P6_CULQU	Putative uncharacterized protein OS=Culex quinquefasciatus GN=CpipJ_CPIJ002421 PE=4 SV=1			1.31876	95.71	APKATLEDDEQPESPPPK			missed K-A@3	-0.0344968	1947.91	974.961	1947.94	974.979	2	11	1.1.1.2365.1	18.1204	141070
OL	2	2	27.64	9.756	9.756	tr|B0WIZ3|B0WIZ3_CULQU	Putative uncharacterized protein OS=Culex quinquefasciatus GN=CpipJ_CPIJ007309 PE=4 SV=1			2	99	DDEPGGGGGGGGGGGGGGGGGPDR				0.148516	1811.85	604.959	1811.71	604.909	3	16	1.1.1.627.1	10.8193	6982.24
OL	2	2	29.41	3.824	3.824	tr|E9HD66|E9HD66_DAPPU	Putative uncharacterized protein OS=Daphnia pulex GN=DAPPUDRAFT_228400 PE=4 SV=1			2	99	NKNDAAAAASRSR			missed K-N@2; missed R-S@11	-0.0876806	1330.58	666.298	1330.67	666.342	2	13	1.1.1.797.1	11.1668	10286.2
OL	1.36	1.36	6.527	2.564	2.564	tr|E9G9J8|E9G9J8_DAPPU	Putative uncharacterized protein OS=Daphnia pulex GN=DAPPUDRAFT_239528 PE=4 SV=1			1.35655	95.57	LAEDTERAELR			missed R-A@7	-0.0318506	1301.63	434.882	1301.66	434.893	3	12	1.1.1.733.1	11.0388	7663.38
OL	1.21	1.21	8.097	2.313	2.313	tr|E9HE00|E9HE00_DAPPU	Putative uncharacterized protein OS=Daphnia pulex GN=DAPPUDRAFT_328539 PE=4 SV=1			1.20761	95.51	KLGSLLSSDSPVLGKIIAIGTK			missed K-L@1; missed K-I@15	0.142911	2196.45	733.158	2196.31	733.11	3	12	1.1.1.1871.1	15.8155	4505.36
OL	1.31	1.32	16.13	2.304	2.304	tr|W5JG12|W5JG12_ANODA	Ras gtpase activating protein OS=Anopheles darlingi GN=AND_004971 PE=4 SV=1			1.30103	96.07	LSNSGGALGGGGGGAAGGGFQR				-0.121699	1803.74	602.254	1803.86	602.294	3	14	1.1.1.565.1	10.4077	4693.14
OL	1.12	1.13	18.31	4.507	4.507	tr|E0VJY4|E0VJY4_PEDHC	Replication factor C subunit, putative OS=Pediculus humanus subsp. corporis GN=Phum_PHUM253510 PE=4 SV=1			1.11919	95.18	EGIQLPETLAYNIARK			missed R-K@15	-0.0665893	1814.92	908.468	1814.99	908.502	2	14	1.1.1.1043.1	11.9791	10536.2
OL	1.3	1.31	34.57	7.099	7.099	tr|A0A022T6Q0|A0A022T6Q0_9HYME	Retinol dehydrogenase 11-like protein OS=Microplitis demolitor GN=K425_322 PE=4 SV=1			1.30103	95.1	RLEGSGVNVYMVCPGFTYTGLFR	Carbamidomethyl(C)@13		missed R-L@1	-0.0454711	2622.23	875.083	2622.27	875.098	3	14	1.1.1.1946.1	16.3572	5077.31
OL	1.29	1.3	32.44	5.094	5.094	tr|A0A068F4E5|A0A068F4E5_NILLU	Serine protease 10 OS=Nilaparvata lugens PE=2 SV=1			1.284	98.93	FKFNDPVTNTTSGPTMLQK	Deamidated(N)@4; Oxidation(M)@16		missed K-F@2	-0.122096	2141.91	714.977	2142.03	715.017	3	13	1.1.1.886.1	10.5168	1913.64
OL	1.34	1.38	25.49	2.832	2.832	tr|X2J6U8|X2J6U8_DROME	Short spindle 3, isoform B OS=Drosophila melanogaster GN=ssp3 PE=1 SV=1			1.33724	96.23	NLLVYQFCDETTSSGATSGFGSTGGDVGGGSGGDGPAVGSGGVLLNGYR	Carbamidomethyl(C)@8			0.0899367	4654.21	1552.41	4654.12	1552.38	3	12	1.1.1.2978.1	22.6282	8927.5
OL	2	2	10.34	10.34	10.34	tr|A0A0A9WH55|A0A0A9WH55_LYGHE	Uncharacterized protein (Fragment) OS=Lygus hesperus GN=CM83_102503 PE=4 SV=1			2	99	AENSQGLSIPSGISEPAR				-0.0471471	1811.85	604.959	1811.9	604.974	3	15	1.1.1.962.1	10.8521	5308.53
OL	1.56	1.56	15.03	1.451	1.451	tr|J9K3I1|J9K3I1_ACYPI	Uncharacterized protein OS=Acyrthosiphon pisum GN=LOC100167814 PE=4 SV=1			1.55284	97.46	STTGFSGGAKGGNR			missed K-G@10	-0.0382347	1295.58	648.799	1295.62	648.818	2	11	1.1.1.2282.1	17.8173	54087.3
OL	1.41	1.42	16.65	1.196	1.196	tr|J9KF10|J9KF10_ACYPI	Uncharacterized protein OS=Acyrthosiphon pisum PE=4 SV=2			1.40894	96.56	TSGNNNAAKLIK			missed K-L@9	-0.0677233	1229.61	615.81	1229.67	615.844	2	13	1.1.1.964.1	12.5858	9295.66
OL	1.61	1.61	26.96	2.222	2.222	tr|W5JR64|W5JR64_ANODA	Uncharacterized protein OS=Anopheles darlingi GN=AND_002843 PE=4 SV=1			1.56864	97.29	NQGLSLSATQLLALR				-0.0436964	1583.86	792.935	1583.9	792.957	2	14	1.1.1.1052.1	12.0067	17880.7
OL	2	2	17.62	1.544	1.544	tr|W5JD66|W5JD66_ANODA	Uncharacterized protein OS=Anopheles darlingi GN=AND_006016 PE=4 SV=1			2	99	ECKEANTAGESSESKVSELLTTTQVGDDAMDTEENK	Carbamidomethyl(C)@2; Oxidation(M)@30		missed K-E@3; missed K-V@15	-0.134038	3918.58	980.651	3918.71	980.685	4	18	1.1.1.1289.1	12.8538	16770
OL	1.82	1.82	7.571	3.785	3.785	tr|W5JGH2|W5JGH2_ANODA	Uncharacterized protein OS=Anopheles darlingi GN=AND_006314 PE=4 SV=1			1.82391	98.78	KEGDGIGSGRTR			missed K-E@1; missed R-T@10	-0.0289158	1231.6	616.806	1231.63	616.821	2	12	1.1.1.576.1	10.7866	10317.6
OL	1.32	1.32	32.23	2.201	2.201	tr|A0A026W7H9|A0A026W7H9_CERBI	Uncharacterized protein OS=Cerapachys biroi GN=X777_10537 PE=4 SV=1			1.31876	96.67	EGDEEGEMTFMGGR	Oxidation(M)@8; Oxidation(M)@11			-0.1209	1575.46	526.161	1575.58	526.201	3	8	1.1.1.76.1	1.88583	1927.92
OL	1.5	1.5	13.94	0.7311	0.7311	tr|A0A0L0CG25|A0A0L0CG25_LUCCU	Uncharacterized protein OS=Lucilia cuprina GN=FF38_02852 PE=4 SV=1			1.49485	97.41	YPLTDVAGAVLKTK			missed K-T@12	-0.0573302	1474.78	738.398	1474.84	738.427	2	15	1.1.1.912.1	11.5846	14805.1
OL	1.33	1.34	19.33	7.563	7.563	tr|A0A0A9Y6Z0|A0A0A9Y6Z0_LYGHE	Uncharacterized protein OS=Lygus hesperus GN=CM83_19476 PE=4 SV=1			1.3279	95.84	TKNAKLIEK			missed K-N@2; missed K-L@5	-0.0952248	1043.54	522.777	1043.63	522.824	2	11	1.1.1.689.1	11.1393	10436.4
OL	1.85	1.85	19.62	3.27	3.27	tr|T1J751|T1J751_STRMM	Uncharacterized protein OS=Strigamia maritima PE=4 SV=1			1.85387	98.71	APAAKPKLAPFFLPSITNEFKFVR			missed K-L@7; missed K-F@21	0.146322	2688.66	897.228	2688.52	897.179	3	14	1.1.1.1565.1	14.995	6515.13
OL	1.36	1.37	18.59	4.048	4.048	tr|A0A067RFP0|A0A067RFP0_ZOONE	WD and tetratricopeptide repeats protein 1 (Fragment) OS=Zootermopsis nevadensis GN=L798_12789 PE=4 SV=1			1.35655	96.13	RLATAPNVPYMFWSAAEDGTIMQFDLR	Oxidation(M)@22		missed R-L@1	0.000693617	3115.49	1039.5	3115.49	1039.5	3	14	1.1.1.2507.1	20.3164	12406.8

## Sheet: OM
Group	Unused	Total	%Cov	%Cov(50)	%Cov(95)	Accessions	Names	Used	Annotation	Contrib	Conf	Sequence	Modifications	ProteinModifications	Cleavages	dMass	Obs MW	Obs m/z	Theor MW	Theor m/z	Theor z	Sc	Spectrum	Acq Time	Intensity (Peptide)
OM	1.74	1.74	31.29	7.823	7.823	tr|Q16UY7|Q16UY7_AEDAE	AAEL009758-PA OS=Aedes aegypti GN=AAEL009758 PE=3 SV=1			1.74473	98.53	LKKTSLIAPLYSINAGSSNSVVK			missed K-K@2; missed K-T@3	0.114983	2389.47	797.498	2389.36	797.46	3	14	1.1.1.2122.1	15.4626	55266.2
OM	1.54	1.54	29.94	4.14	4.14	tr|E0W387|E0W387_PEDHC	ABC transporter, putative OS=Pediculus humanus subsp. corporis GN=Phum_PHUM602230 PE=3 SV=1			1.5376	97.67	RDSTLTHLRIAVNILTGIMLGVLFIK			missed R-D@1; missed R-I@9	0.0286769	2893.72	965.582	2893.69	965.572	3	16	1.1.1.1543.1	13.9934	17096.8
OM	1.15	1.15	21.28	15.32	15.32	tr|Q7PKA3|Q7PKA3_ANOGA; tr|Q16I79|Q16I79_AEDAE; tr|F5HM59|F5HM59_ANOGA; tr|A0A023EKK0|A0A023EKK0_AEDAL	AGAP003308-PA OS=Anopheles gambiae GN=AgaP_AGAP003308 PE=4 SV=5; AAEL013766-PA OS=Aedes aegypti GN=AAEL013766 PE=4 SV=1; AGAP003308-PB OS=Anopheles gambiae GN=AgaP_AGAP003308 PE=4 SV=1; Putative gasp OS=Aedes albopictus PE=2 SV=1			1.14874	98.35	VCMWADQVPECKNEEVANGFACPAAGEISNAGSFSR	Carbamidomethyl(C)@2; Oxidation(M)@3; Carbamidomethyl(C)@11; Carbamidomethyl(C)@22; Deamidated(N)@30		missed K-N@12	-0.107993	3974.59	994.654	3974.7	994.681	4	21	1.1.1.1141.1	12.8304	20923.3
OM	2.36	2.36	7.743	2.655	2.212	tr|A0A084WGL3|A0A084WGL3_ANOSI	AGAP011586-PA-like protein OS=Anopheles sinensis GN=ZHAS_00017522 PE=4 SV=1			2	99	SSNMSKRASESPSINTLGMDVSGNPTASFGNGTGGSSTGR	Deamidated(N)@3; Oxidation(M)@4; Oxidation(M)@19		missed K-R@6; missed R-A@7	-0.172914	3935.58	984.902	3935.75	984.945	4	21	1.1.1.1243.1	12.7121	15386.9
OM	2	2	26.54	3.298	3.298	tr|A0A026WHA0|A0A026WHA0_CERBI	ATP-binding cassette sub-family D member OS=Cerapachys biroi GN=X777_05715 PE=3 SV=1			2	99	LASDKRTLAGAVAVGTLIWILR			missed K-R@5; missed R-T@6	0.00420949	2323.38	775.467	2323.37	775.465	3	16	1.1.1.1340.1	12.6531	7254.6
OM	1.82	1.82	35.21	5.625	5.625	tr|A0A067R186|A0A067R186_ZOONE	Autophagy-related protein 2-like protein B OS=Zootermopsis nevadensis GN=L798_08943 PE=4 SV=1			1.82391	98.8	RVDMTHGPLAGLLMGLGQLNSSELRLK			missed R-V@1; missed R-L@25	-0.144157	2905.42	969.48	2905.56	969.528	3	16	1.1.1.1953.1	15.0066	6472.98
OM	2	2	13.08	3.925	3.925	tr|A0A0L7KQL9|A0A0L7KQL9_9NEOP	BTB domain-containing protein OS=Operophtera brumata GN=OBRU01_22438 PE=4 SV=1			2	99	EIDPTPNNKRAMLGSVIYLIR			missed K-R@9; missed R-A@10	0.144539	2399.44	600.868	2399.3	600.832	4	15	1.1.1.1981.1	15.3125	12377
OM	1.21	1.22	10.92	5.538	5.538	tr|B0WIH9|B0WIH9_CULQU	Carboxylic ester hydrolase OS=Culex quinquefasciatus GN=CpipJ_CPIJ006908 PE=3 SV=1			1.20761	98.5	TRFECSCQACTPSFPVTHFNSAGGGTDVPYVDVNR	Carbamidomethyl(C)@5; Carbamidomethyl(C)@7; Carbamidomethyl(C)@10; Deamidated(N)@20		missed R-F@2	-0.154745	3933.56	984.397	3933.71	984.436	4	18	1.1.1.1106.1	12.7151	17896.8
OM	2	2	22.3	2.011	2.011	tr|E2AY01|E2AY01_CAMFO	Carboxypeptidase OS=Camponotus floridanus GN=EAG_12709 PE=3 SV=1			2	99	GYVTSATQVGR				-0.0639468	1137.51	569.764	1137.58	569.796	2	10	1.1.1.1164.1	10.6112	6211.98
OM	1.4	1.4	62.26	47.17	47.17	tr|B7P0M4|B7P0M4_IXOSC	Cement protein, putative (Fragment) OS=Ixodes scapularis GN=IscW_ISCW015978 PE=4 SV=1			1.39794	99	MQTGRGGGGGGGGGGGGGGGGGGGGGGGGGGGGGGGGGGGGGGGGGGGGG	Deamidated(Q)@2		missed R-G@5	0.0225772	3158.25	1053.76	3158.23	1053.75	3	18	1.1.1.882.1	12.4955	10385
OM	2	2	57.64	10.53	10.53	tr|A0A087UAD1|A0A087UAD1_9ARAC	Collagen-like protein 2 (Fragment) OS=Stegodyphus mimosarum GN=X975_12696 PE=4 SV=1			2	99	GLPGPAGPPGSKGDVGLPGAPGPSGEKGAMGLPGDAGPPGDK			missed K-G@12; missed K-G@27	-0.113313	3672.71	1225.24	3672.82	1225.28	3	13	1.1.1.1872.1	16.5459	7443.13
OM	1.47	1.48	28.77	28.77	18.49	tr|G6DBS5|G6DBS5_DANPL	Cuticular protein RR-1 motif 46 OS=Danaus plexippus GN=KGM_04205 PE=4 SV=1			1.05552	99	EMYIRKESQIIVALALVALVAAAPVEK	Oxidation(M)@2		missed R-K@5; missed K-E@6	0.284302	2940.96	981.326	2940.67	981.231	3	16	1.1.1.1432.1	13.9598	18681.6
OM	1.35	1.35	1.427	1.427	1.427	tr|A0A087UTX1|A0A087UTX1_9ARAC	Cysteine-rich protein 2-binding protein (Fragment) OS=Stegodyphus mimosarum GN=X975_09992 PE=4 SV=1			1.34679	96.35	TKIKSSLPHK			missed K-I@2; missed K-S@4	0.129343	1137.82	380.279	1137.69	380.236	3	10	1.1.1.659.1	11.2552	2001.92
OM	1.31	1.31	15.81	8.372	8.372	tr|A0A0G3ZKW1|A0A0G3ZKW1_9HEMI; tr|A0A0G3ZX79|A0A0G3ZX79_9HEMI	Cytochrome c oxidase subunit 1 (Fragment) OS=Chionaspis pinifoliae GN=COI PE=3 SV=1; Cytochrome c oxidase subunit 1 (Fragment) OS=Chionaspis pinifoliae GN=COI PE=3 SV=1			1.3098	95.2	TMFFNPEGNGNPIMFQHI	Oxidation(M)@14			0.0267143	2108.97	1055.49	2108.94	1055.48	2	10	1.1.1.2416.1	18.7173	308148
OM	1.52	1.52	22.45	3.534	3.534	tr|L7EEU0|L7EEU0_DROME	Dead box protein 80, isoform E OS=Drosophila melanogaster GN=Dbp80 PE=1 SV=1			1.4318	96.35	FFSLTGNLDEAWDVQSE				-0.135164	1956.74	653.254	1956.87	653.299	3	13	1.1.1.396.1	10.4004	3062.05
OM	1.2	1.21	16.94	5.412	5.412	tr|B0WD40|B0WD40_CULQU	Ga binding protein beta chain OS=Culex quinquefasciatus GN=CpipJ_CPIJ004983 PE=4 SV=1			1.18046	96.48	QSMIHGGGGGGGGGGGGGGGTIK	Gln->pyro-Glu@N-term			0.0453896	1794.85	599.291	1794.81	599.276	3	15	1.1.1.609.1	10.9006	2662.8
OM	1.92	1.92	15.23	8.108	8.108	tr|Q294M9|Q294M9_DROPS	GA15065 OS=Drosophila pseudoobscura pseudoobscura GN=Dpse\GA15065 PE=4 SV=2			1.92082	98.95	VLLIRPWKYDQAYATGFTVLKMMDLNFETPQLR	Oxidation(M)@22; Oxidation(M)@23		missed K-Y@8; missed K-M@21	-0.0370756	3989.02	1330.68	3989.06	1330.69	3	14	1.1.1.2115.1	15.9475	13308.8
OM	1.53	1.53	6.402	0.7293	0.7293	tr|Q29EZ7|Q29EZ7_DROPS	GA16826 OS=Drosophila pseudoobscura pseudoobscura GN=Dpse\GA16826 PE=4 SV=2			1.52288	96.98	SAGGAPGSR				0.0571136	758.424	380.219	758.367	380.191	2	11	1.1.1.766.1	11.6655	13056.4
OM	1.56	1.57	16.5	0.8381	0.8381	tr|Q29MM6|Q29MM6_DROPS	GA20813 OS=Drosophila pseudoobscura pseudoobscura GN=Dpse\GA20813 PE=4 SV=2			1.55284	97.56	QDHNPSFSMAGKHTQK			missed K-H@12	0.015245	1811.85	604.958	1811.84	604.953	3	14	1.1.1.715.1	11.1022	12969.9
OM	1.83	1.83	27.91	5.131	5.131	tr|B5DRG4|B5DRG4_DROPS	GA28589 OS=Drosophila pseudoobscura pseudoobscura GN=Dpse\GA28589 PE=3 SV=1			1.79588	99	MNMYNGQVNAYGGGAGAIGGMPPNRMGGPGGGAAGVGMFQR	Oxidation(M)@1; Deamidated(N)@2; Oxidation(M)@21; Oxidation(M)@26		missed R-M@25	-0.138965	3975.59	994.906	3975.73	994.941	4	22	1.1.1.1271.1	12.8107	30721.1
OM	1.75	1.75	10.19	1.42	1.42	tr|B4R250|B4R250_DROSI	GD18353 OS=Drosophila simulans GN=Dsim\GD18353 PE=4 SV=1			1.74473	98.54	LTRSEGTSSTETPQSPK			missed R-S@3	-0.141373	1804.74	602.587	1804.88	602.634	3	12	1.1.1.476.1	10.3586	4509.65
OM	1.69	1.69	14.06	3.514	3.514	tr|B4Q1G9|B4Q1G9_DROYA	GE17581 OS=Drosophila yakuba GN=Dyak\GE17581 PE=4 SV=1			1.67778	98.32	YEDIGDLPTSYSCQQRMAETDEPAPPAAAAAADPAPK	Carbamidomethyl(C)@13; Oxidation(M)@17		missed R-M@16	-0.185065	3919.57	980.899	3919.75	980.945	4	19	1.1.1.1240.1	13.2177	19269.4
OM	1.12	1.12	1.931	1.931	1.931	tr|B3MC19|B3MC19_DROAN	GF13339 OS=Drosophila ananassae GN=Dana\GF13339 PE=4 SV=1			1.11919	98.3	AIPENLVTSSASLLRLDISNNAIVTVGRR	Deamidated(N)@21		missed R-L@15; missed R-R@28	-0.142788	3079.56	1027.53	3079.7	1027.57	3	14	1.1.1.1361.1	12.6657	6410.6
OM	1.24	1.25	22.05	0.4607	0.4607	tr|B3MS97|B3MS97_DROAN	GF21430 OS=Drosophila ananassae GN=Dana\GF21430 PE=4 SV=1			1.21467	96.32	ADTDSTAEVSPQSSK				-0.0622517	1521.62	508.213	1521.68	508.234	3	13	1.1.1.1122.1	11.3209	6162.14
OM	1.75	1.75	11.28	1.014	1.014	tr|B3MYR1|B3MYR1_DROAN	GF21982 OS=Drosophila ananassae GN=Dana\GF21982 PE=4 SV=1			1.74473	98.43	SGALDPVTAAAYYAK				-0.133199	1496.62	499.88	1496.75	499.924	3	15	1.1.1.563.1	10.7462	8372.47
OM	1.53	1.54	20.12	0.4693	0.4693	tr|B3NEL1|B3NEL1_DROER	GG14681 OS=Drosophila erecta GN=Dere\GG14681 PE=4 SV=1			1.49485	97.18	SAAGNKAATTVAKVR			missed K-A@6; missed K-V@13	0.0602531	1443.88	482.299	1443.82	482.279	3	14	1.1.1.1932.1	14.9447	225858
OM	1.7	1.72	16.16	2.762	2.762	tr|B3P0X6|B3P0X6_DROER	GG20201 OS=Drosophila erecta GN=Dere\GG20201 PE=4 SV=1			1.69897	98.35	EIATKHIKELDSQGADQQVK			missed K-H@5; missed K-E@8	0.168024	2237.33	560.341	2237.17	560.299	4	14	1.1.1.2145.1	15.5373	97855.1
OM	1.77	1.78	24.89	14.16	7.296	tr|B3NJZ7|B3NJZ7_DROER	GG20804 OS=Drosophila erecta GN=Dere\GG20804 PE=4 SV=1			1.31876	95.21	GGGGRGGGGGRGGGGFR			missed R-G@5; missed R-G@11	-0.165714	1374.5	459.173	1374.66	459.228	3	9	1.1.1.298.1	6.31048	1893.59
OM	1.26	1.27	21.04	8.738	8.738	tr|B4IYI9|B4IYI9_DROGR	GH14576 OS=Drosophila grimshawi GN=Dgri\GH14576 PE=3 SV=1			1.25964	98.59	NSGNDKMMVMVPDFYLPNLEPISEHLC	Deamidated(N)@1; Oxidation(M)@8; Carbamidomethyl(C)@27		missed K-M@6	-0.0388968	3166.37	1056.46	3166.41	1056.48	3	13	1.1.1.544.1	10.9794	5586.16
OM	1.26	1.27	6.545	1.826	1.826	tr|B4JTZ7|B4JTZ7_DROGR	GH17512 OS=Drosophila grimshawi GN=Dgri\GH17512 PE=4 SV=1			1.25181	96.73	QAVANNGATTLTRSIVTTTAGISR	Gln->pyro-Glu@N-term		missed R-S@13	0.14817	2385.41	597.36	2385.26	597.323	4	17	1.1.1.2092.1	15.3709	99061
OM	2	2	15.93	4.517	4.517	tr|B4LUR3|B4LUR3_DROVI	GJ17357 OS=Drosophila virilis GN=Dvir\GJ17357 PE=4 SV=1			2	99	FQVHQVAAPAPAGNASSEEPAAGGGPKGFVNFRDSK	Deamidated(Q)@5		missed K-G@27; missed R-D@33	0.0278302	3595.77	1199.6	3595.74	1199.59	3	17	1.1.1.3690.1	22.2299	337806
OM	1.65	1.65	19.4	2.772	2.772	tr|B4IHF7|B4IHF7_DROSE	GM11838 OS=Drosophila sechellia GN=Dsec\GM11838 PE=4 SV=1			1.63827	98.15	TSSTATSGRSGKR			missed R-S@9; missed K-R@12	-0.0801093	1294.58	648.297	1294.66	648.337	2	11	1.1.1.3488.1	21.7458	682801
OM	2.02	2.02	17.11	2.689	2.689	tr|M5AWW7|M5AWW7_GRARO	GTx-VA1 OS=Grammostola rosea PE=2 SV=1			2	99	NFGVGQNLFQR				0.000881701	1278.65	640.331	1278.65	640.331	2	15	1.1.1.1115.1	12.3015	19330.6
OM	2.01	2.01	13.45	1.617	1.617	tr|A0A0L7R163|A0A0L7R163_9HYME	Homeotic protein spalt-major OS=Habropoda laboriosa GN=WH47_12000 PE=4 SV=1			2	99	YTEEHSEEADDQDDEDEDR				-0.148165	2325.68	776.233	2325.83	776.283	3	15	1.1.1.3218.1	21.9493	25425.1
OM	2	2	17.55	9.192	9.192	tr|B7Q231|B7Q231_IXOSC	Hydrolase/acyltransferase, putative OS=Ixodes scapularis GN=IscW_ISCW020014 PE=4 SV=1			2	99	LIDREVSAEMAAVLGVQPSQMQVYMGKDNAHAR	Oxidation(M)@10; Oxidation(M)@21; Deamidated(N)@29		missed R-E@4; missed K-D@27	-0.0628805	3646.69	1216.57	3646.75	1216.59	3	12	1.1.1.3914.1	23.148	3402.46
OM	2.02	2.02	13.37	0.4178	0.4178	tr|A0A0N1ID44|A0A0N1ID44_PAPMA	Low-density lipoprotein receptor-related protein 2 OS=Papilio machaon GN=RR48_03335 PE=4 SV=1			2	99	IYICDGDNDCLDGSDEDDR	Carbamidomethyl(C)@4; Deamidated(N)@8; Carbamidomethyl(C)@10			-0.130158	2246.69	749.904	2246.82	749.948	3	14	1.1.1.1311.1	13.2105	13963.1
OM	1.31	1.31	16.45	0.355	0.355	tr|E2ARB0|E2ARB0_CAMFO	Myosin light chain kinase, smooth muscle OS=Camponotus floridanus GN=EAG_02916 PE=4 SV=1			1.26761	95.15	YHIIEDGIGGYSIEVKQVEAMDEGEWK	Oxidation(M)@21		missed K-Q@16	-0.103064	3110.35	1037.79	3110.45	1037.83	3	9	1.1.1.1133.1	10.429	1958.72
OM	1.43	1.43	8.333	3.704	3.704	tr|M1S0B2|M1S0B2_9HYME	Odorant receptor OS=Microplitis mediator PE=2 SV=1			1.4318	96.7	TINNVEIMTRVNKLSR			missed R-V@10; missed K-L@13	0.115556	1887.15	630.058	1887.04	630.019	3	15	1.1.1.1925.1	14.9308	493287
OM	1.89	1.89	43.54	11.81	11.81	sp|C0JAS3|A1IB5_LOXHI; sp|C0JAS2|A1IB4_LOXHI; sp|C0JAS1|A1IB3_LOXHI; sp|C0JAR9|A1IB1_LOXHI	Phospholipase D LhSicTox-alphaIA2bv (Fragment) OS=Loxosceles hirsuta PE=2 SV=1; Phospholipase D LhSicTox-alphaIA2biv (Fragment) OS=Loxosceles hirsuta PE=2 SV=1; Phospholipase D LhSicTox-alphaIA2biii (Fragment) OS=Loxosceles hirsuta PE=2 SV=1; Phospholipase D LhSicTox-alphaIA2bi (Fragment) OS=Loxosceles hirsuta PE=2 SV=1			1.88606	98.95	NLLKHYWNNGNNGGRAYIVLSIPDLNHYPLIK			missed K-H@4; missed R-A@15	0.132008	3706.09	1236.37	3705.95	1236.33	3	15	1.1.1.1449.1	13.7857	26576.2
OM	2	2	22.35	6.095	6.095	tr|Q6V9A7|Q6V9A7_9DIPT	Prophenoloxidase 4 (Fragment) OS=Anopheles dirus PE=2 SV=1			2	99	FTVSLNAGANTIVRRSDQSSVTIPYER	Deamidated(N)@10		missed R-R@14; missed R-S@15	-0.0597647	2981.46	994.828	2981.52	994.847	3	19	1.1.1.1367.1	13.4724	9829.43
OM	1.57	1.57	31.01	15.5	15.5	sp|Q8IN44|TOTA_DROME	Protein Turandot A OS=Drosophila melanogaster GN=TotA PE=1 SV=1			1.56864	97.85	IVSPGVKGLATGFFEELGSK			missed K-G@7	0.121549	2035.22	679.414	2035.1	679.374	3	15	1.1.1.2471.1	16.6829	32810.2
OM	1.55	1.57	15.51	2.215	2.215	tr|A0A023FLK6|A0A023FLK6_9ACAR	Putative neural cell adhesion molecule l1 (Fragment) OS=Amblyomma cajennense PE=2 SV=1			1.50864	99	VGEACYPGLCGEGRCVNRPGGGLDCYCPFGRTGLR	Carbamidomethyl(C)@5; Carbamidomethyl(C)@10; Carbamidomethyl(C)@15; Deamidated(N)@17; Carbamidomethyl(C)@25; Carbamidomethyl(C)@27		missed R-C@14; missed R-T@31	-0.16913	3917.56	980.397	3917.73	980.439	4	20	1.1.1.1260.1	12.778	129868
OM	1.39	1.4	27.03	7.692	7.692	tr|V9IA22|V9IA22_APICE	Putative nuclear factor interleukin-3-regulated protein OS=Apis cerana GN=ACCB00493.1 PE=2 SV=1			1.38722	99	ASPPWDNEGSSDERDSGISLGAEWTGSTVSTVPENER	Deamidated(N)@7		missed R-D@14	-0.127354	3919.6	1307.54	3919.73	1307.58	3	17	1.1.1.1307.1	12.9727	24103.6
OM	1.29	1.3	25	12.19	12.19	tr|A0A0K8RMF6|A0A0K8RMF6_IXORI	Putative salivary kunitz domain protein OS=Ixodes ricinus PE=2 SV=1			1.29243	99	SDASCTEECRDTDLRLCLNPNENDCDYIDGQSYQYNSGK	Carbamidomethyl(C)@5; Carbamidomethyl(C)@9; Carbamidomethyl(C)@17; Deamidated(N)@21; Carbamidomethyl(C)@25		missed R-D@10; missed R-L@15	-0.111119	4662.76	1555.26	4662.88	1555.3	3	10	1.1.1.2209.1	16.41	7811.22
OM	1.13	1.14	21.43	10.48	10.48	tr|T1DNG5|T1DNG5_ANOAQ	Putative secreted protein OS=Anopheles aquasalis PE=2 SV=1			1.13077	98.37	NGKPIAAGTPGGGGNGGHPGPR	Deamidated(N)@15			-0.017424	1925.93	963.971	1925.95	963.98	2	14	1.1.1.2516.1	17.8629	58668.6
OM	1.31	1.32	11.6	2.716	2.716	tr|V5H018|V5H018_IXORI	Putative secreted protein OS=Ixodes ricinus PE=2 SV=1			1.3098	95.68	IMPEFAHLEVR	Oxidation(M)@2			-0.0338114	1356.65	679.333	1356.69	679.35	2	13	1.1.1.878.1	11.9954	27379.7
OM	1.8	1.8	33.54	1.905	1.905	tr|B0W5P6|B0W5P6_CULQU	Putative uncharacterized protein OS=Culex quinquefasciatus GN=CpipJ_CPIJ002421 PE=4 SV=1			1.79588	98.57	APKATLEDDEQPESPPPK			missed K-A@3	-0.0429197	1947.9	974.957	1947.94	974.979	2	13	1.1.1.2544.1	17.961	161009
OM	1.37	1.38	7.143	3.869	3.869	tr|E9GUP6|E9GUP6_DAPPU	Putative uncharacterized protein OS=Daphnia pulex GN=DAPPUDRAFT_106668 PE=4 SV=1			1.36653	96.2	GGSRINGGSGRGK			missed R-I@4; missed R-G@11	-0.0695015	1201.56	601.786	1201.63	601.821	2	13	1.1.1.861.1	11.5421	10262.9
OM	1.41	1.41	23	3.719	3.719	tr|E9FYW9|E9FYW9_DAPPU	Putative uncharacterized protein OS=Daphnia pulex GN=DAPPUDRAFT_192333 PE=3 SV=1			1.40894	96.11	GASMADAVLPGAAYTEKQATYVNMEGR	Oxidation(M)@24		missed K-Q@17	0.00238578	2816.31	939.778	2816.31	939.778	3	15	1.1.1.2007.1	15.2111	5283.71
OM	1.68	1.68	50	12.5	12.5	tr|A0A0A9W4J3|A0A0A9W4J3_LYGHE	RING finger protein 43 OS=Lygus hesperus GN=RNF43_2 PE=4 SV=1			1.67778	98.31	VVVAAVIVGAGAAASAALLIRK			missed R-K@21	-0.0276223	2019.23	674.084	2019.26	674.093	3	15	1.1.1.2019.1	15.1703	240065
OM	1.11	1.11	33.65	4.396	4.396	tr|A0A0M8ZXY3|A0A0M8ZXY3_9HYME	SEC14 domain and spectrin repeat-containing protein 1 OS=Melipona quadrifasciata GN=WN51_02998 PE=4 SV=1			1.10237	98.04	RPLIVVNVPSELQPTTKPRLETLIAYFLSIFR	Deamidated(N)@7		missed R-L@19	0.0635517	3711.18	1238.07	3711.11	1238.04	3	13	1.1.1.2139.1	15.8105	5401.71
OM	1.57	1.59	33.04	33.04	33.04	tr|A0A0K8UFB3|A0A0K8UFB3_BACLA; tr|A0A0K8VB13|A0A0K8VB13_BACLA	SH3 domain-binding glutamic acid-rich (Fragment) OS=Bactrocera latifrons GN=Sh3beta_13 PE=4 SV=1; SH3 domain-binding glutamic acid-rich (Fragment) OS=Bactrocera latifrons GN=Sh3beta_19 PE=4 SV=1			1.56864	97.99	ENVEEKPESEEVGKTADDSQAAADAGEIANDDGETKNA			missed K-T@14; missed K-N@36	-0.167732	3932.55	984.144	3932.72	984.186	4	18	1.1.1.1283.1	12.8653	20553.6
OM	2	2	10.8	10.8	10.8	tr|A0A087T078|A0A087T078_9ARAC	Synaptotagmin-7 (Fragment) OS=Stegodyphus mimosarum GN=X975_06166 PE=4 SV=1			2	99	DELEPLQIGGQTPSQGTPNKGPQQTKK			missed K-G@20; missed K-K@26	0.117723	2875.59	959.536	2875.47	959.496	3	16	1.1.1.1363.1	13.3912	9737.83
OM	1.64	1.64	13.64	1.049	1.049	tr|A0A0J7L008|A0A0J7L008_LASNI	Trna-splicing endonuclease subunit sen54 OS=Lasius niger GN=RF55_3781 PE=4 SV=1			1.63827	98.17	CNRSDEITK	Carbamidomethyl(C)@1		missed R-S@3	0.0972918	1121.61	561.813	1121.51	561.764	2	12	1.1.1.620.1	11.2227	12689.6
OM	1.26	1.27	14.76	3.786	3.495	tr|A0A0A1XT83|A0A0A1XT83_BACCU	Trophoblast glycoprotein OS=Bactrocera cucurbitae GN=TPBG_2 PE=4 SV=1			1.18046	99	AAGMASLGSGQIVGLSAALVVLIVCILLAVMFLLMR	Oxidation(M)@4; Deamidated(Q)@11; Carbamidomethyl(C)@25			0.0761129	3674.12	1225.71	3674.04	1225.69	3	14	1.1.1.1671.1	15.4615	8061.84
OM	1.51	1.53	6.049	0.4052	0.4052	tr|A0A0K8WAN3|A0A0K8WAN3_BACLA	Uncharacterized protein (Fragment) OS=Bactrocera latifrons GN=c1_g1_i2 PE=4 SV=1			1.49485	97.03	EVADSGVVKTTTVR			missed K-T@9	0.120632	1460.9	487.975	1460.78	487.935	3	13	1.1.1.1910.1	14.89	239489
OM	1.2	1.21	16.67	10.34	10.34	tr|A0A0A9WH55|A0A0A9WH55_LYGHE	Uncharacterized protein (Fragment) OS=Lygus hesperus GN=CM83_102503 PE=4 SV=1			1.20066	98.46	AENSQGLSIPSGISEPAR	Deamidated(N)@3			-0.024815	1812.86	605.294	1812.89	605.302	3	14	1.1.1.583.1	10.8108	2589.25
OM	1.68	1.68	28.45	28.45	28.45	tr|A0A0A9YII0|A0A0A9YII0_LYGHE	Uncharacterized protein (Fragment) OS=Lygus hesperus GN=CM83_34571 PE=4 SV=1			1.67778	98.54	EEEMFREDQMVDDEIMSNYSTSRAVMAAHVVLR	Oxidation(M)@10; Oxidation(M)@26		missed R-E@6; missed R-A@23	-0.187526	3919.56	980.898	3919.75	980.944	4	18	1.1.1.876.1	12.8149	31178.5
OM	2	2	9.524	3.571	3.571	tr|A0A023FBG7|A0A023FBG7_TRIIF	Uncharacterized protein (Fragment) OS=Triatoma infestans PE=2 SV=1			2	99	INGYCPAFMKVMTFADDR	Carbamidomethyl(C)@5; Oxidation(M)@9; Oxidation(M)@12		missed K-V@10	-0.0314045	2166.92	723.315	2166.95	723.325	3	12	1.1.1.549.1	10.6428	1994.08
OM	2	2	15.7	13.64	13.64	tr|X1WU87|X1WU87_ACYPI	Uncharacterized protein OS=Acyrthosiphon pisum GN=LOC100163942 PE=4 SV=1			2	99	IKEMILSLTLAPGSSLTEMGLIDQLGMSRTPIR	Oxidation(M)@27		missed K-E@2; missed R-T@29	0.0475562	3586.96	1196.66	3586.91	1196.65	3	16	1.1.1.1579.1	13.5472	22232.1
OM	1.41	1.41	14.18	0.5194	0.5194	tr|X1WX89|X1WX89_ACYPI	Uncharacterized protein OS=Acyrthosiphon pisum GN=LOC100569114 PE=4 SV=1			1.40894	96.53	LMDNVLSGIIGIK				-0.000180148	1371.78	686.897	1371.78	686.897	2	13	1.1.1.954.1	12.996	23234.5
OM	1.33	1.34	8.713	2.547	2.547	tr|J9K2C6|J9K2C6_ACYPI	Uncharacterized protein OS=Acyrthosiphon pisum GN=LOC100574858 PE=4 SV=1			1.3279	96.65	VVSPVSTHELQVVAETLKK			missed K-K@18	0.0975587	2063.26	688.761	2063.16	688.728	3	13	1.1.1.2393.1	16.3554	20106.2
OM	1.32	1.33	10.27	2.283	2.283	tr|W5JV63|W5JV63_ANODA	Uncharacterized protein OS=Anopheles darlingi GN=AND_000118 PE=4 SV=1			1.31876	95.25	MRTDSTVEDDDMWSNYTSCLFKTLSR	Carbamidomethyl(C)@19		missed R-T@2; missed K-T@22	-0.131993	3157.25	1053.42	3157.38	1053.47	3	17	1.1.1.1151.1	12.5636	11423.2
OM	1.25	1.25	29.64	9.121	9.121	tr|A0A084WIX8|A0A084WIX8_ANOSI	Uncharacterized protein OS=Anopheles sinensis GN=ZHAS_00018235 PE=4 SV=1			1.25181	95.47	INNVVVVGGGLMGSGIAQVAAATGHNVK				0.0583931	2632.47	878.497	2632.41	878.478	3	15	1.1.1.1408.1	13.6312	12025.6
OM	1.46	1.46	21.26	1.569	1.569	tr|W4X188|W4X188_ATTCE	Uncharacterized protein OS=Atta cephalotes PE=4 SV=1			1.45593	97.24	NDIDSSSKSEK			missed K-S@8	-0.111502	1208.44	403.821	1208.55	403.858	3	8	1.1.1.314.1	9.73503	5595.47
OM	1.31	1.31	43.04	43.04	43.04	tr|H9JKQ0|H9JKQ0_BOMMO	Uncharacterized protein OS=Bombyx mori GN=LOC101739144 PE=4 SV=1			1.3098	95.6	RCVNMWDEGCINDQINGAGNDDYYLNNGFNPGKR	Carbamidomethyl(C)@2; Carbamidomethyl(C)@10		missed R-C@1; missed K-R@33	-0.120141	3975.59	994.905	3975.71	994.935	4	18	1.1.1.1205.1	12.7562	22225.8
OM	1.35	1.36	4.778	1.318	1.318	tr|H9J9W3|H9J9W3_BOMMO	Uncharacterized protein OS=Bombyx mori PE=4 SV=1			1.34679	99	INEISEEAFQNIPALK	Deamidated(N)@11			-0.000422446	1815.93	908.97	1815.93	908.97	2	17	1.1.1.1007.1	11.9777	13503.1
OM	2	2	11.08	5.538	5.538	tr|J3JWU9|J3JWU9_DENPD	Uncharacterized protein OS=Dendroctonus ponderosae GN=D910_03073 PE=2 SV=1			2	99	RGLILGDAGLGGSGVVLR			missed R-G@1	-0.0918269	1708.9	570.642	1708.99	570.672	3	14	1.1.1.1390.1	11.8317	4093.34
OM	1.15	1.16	29.65	20.35	20.35	tr|A0A0A9Z1J5|A0A0A9Z1J5_LYGHE	Uncharacterized protein OS=Lygus hesperus GN=CM83_28016 PE=4 SV=1			1.14874	98.51	HGDIQLDGANPSAEEADEGTEEGVESGVDVVMNHR	Oxidation(M)@32; Deamidated(N)@33			0.133489	3679.72	1227.58	3679.58	1227.53	3	13	1.1.1.1356.1	13.327	9067.62
OM	1.7	1.72	18.68	2.264	2.264	tr|T1HAF6|T1HAF6_RHOPR	Uncharacterized protein OS=Rhodnius prolixus PE=4 SV=1			1.69897	98.44	AAALLRENENEK			missed R-E@6	-0.0480355	1356.65	679.333	1356.7	679.357	2	14	1.1.1.910.1	11.6951	20932.8
OM	1.3	1.3	19.22	5.631	5.631	tr|T1JDA5|T1JDA5_STRMM	Uncharacterized protein OS=Strigamia maritima PE=4 SV=1			1.30103	95.09	SNMSESSFGGDAPSEGGLDIDEETTTTAH	Oxidation(M)@3			0.0424715	2957.24	986.755	2957.2	986.74	3	14	1.1.1.749.1	11.6093	11445.6
OM	2	2	95	32.5	32.5	tr|T1JR45|T1JR45_TETUR	Uncharacterized protein OS=Tetranychus urticae PE=4 SV=1			2	99	KVLTSNSLGRLCK	Carbamidomethyl(C)@12		cleaved M-K@N-term; missed K-V@1; missed R-L@10	-0.102979	1474.73	492.583	1474.83	492.617	3	13	1.1.1.505.1	10.3248	5136.67
OM	1.98	1.98	7.58	0.6393	0.6393	tr|A0A0C9RS10|A0A0C9RS10_9HYME	ZFHX3 protein (Fragment) OS=Fopius arisanus GN=ZFHX3 PE=4 SV=1			1.95861	98.87	LAGPGGPLAGIHSR				-0.056365	1301.66	434.895	1301.72	434.914	3	14	1.1.1.625.1	10.9597	24126.3
OM	1.46	1.46	1.199	1.199	1.199	tr|A0A067QFK6|A0A067QFK6_ZOONE	Zinc finger X-linked protein ZXDB OS=Zootermopsis nevadensis GN=L798_03651 PE=4 SV=1			1.45593	96.86	TYTCKSSLRQHMLK	Carbamidomethyl(C)@4		missed K-S@5; missed R-Q@9	-0.109833	1751.77	584.931	1751.88	584.968	3	13	1.1.1.2591.1	20.3195	14767.7

## Sheet: OS
Group	Unused	Total	%Cov	%Cov(50)	%Cov(95)	Accessions	Names	Used	Annotation	Contrib	Conf	Sequence	Modifications	ProteinModifications	Cleavages	dMass	Obs MW	Obs m/z	Theor MW	Theor m/z	Theor z	Sc	Spectrum	Acq Time	Intensity (Peptide)
OS	1.31	1.32	16.05	2.391	2.391	tr|Q17I83|Q17I83_AEDAE	AAEL002455-PA OS=Aedes aegypti GN=AAEL002455 PE=4 SV=1			1.3098	95.46	EEGNLLANGNLNESASESSSVSNLNLSQTEGGHMDSSR				-0.170872	3933.58	984.403	3933.75	984.445	4	18	1.1.1.1810.1	12.7103	36442.2
OS	1.24	1.25	31.43	2.39	2.39	tr|Q16N81|Q16N81_AEDAE	AAEL012063-PA OS=Aedes aegypti GN=AAEL012063 PE=4 SV=1			1.24413	95.21	AYEQSVHEGAQTR				0.0483147	1474.73	492.583	1474.68	492.567	3	11	1.1.1.1255.1	10.7939	4190.83
OS	2.02	2.02	19.54	1.326	1.326	tr|Q7PSW4|Q7PSW4_ANOGA	AGAP000984-PA OS=Anopheles gambiae GN=AgaP_AGAP000984 PE=4 SV=5			2	99	DSFESDAGGVGTVGTGGGGSSSDGSGGGGHKAGR			missed K-A@31	-0.134981	2923.12	975.381	2923.26	975.426	3	18	1.1.1.1721.1	12.4223	9016.45
OS	2.01	2.01	19.68	2.77	2.77	tr|Q7PKM8|Q7PKM8_ANOGA	AGAP001370-PA OS=Anopheles gambiae GN=AgaP_AGAP001370 PE=4 SV=5			2	99	LNQLNNNHIGVNGGITNGK	Deamidated(N)@12			-0.0449548	1976.96	659.993	1977	660.008	3	17	1.1.1.1451.1	11.422	8141.73
OS	1.52	1.52	4.872	4.872	4.872	tr|Q7PP63|Q7PP63_ANOGA	AGAP006037-PA OS=Anopheles gambiae GN=AgaP_AGAP006037 PE=3 SV=3			1.52288	98.29	GAKAAPAAAAAAAAAGKKK			missed K-A@3; missed K-K@17; missed K-K@18	0.201909	1594.13	532.385	1593.93	532.318	3	12	1.1.1.1928.1	16.2377	8671.39
OS	1.35	1.35	32.27	3.2	3.2	tr|A0A084VTS7|A0A084VTS7_ANOSI	AGAP010410-PA-like protein OS=Anopheles sinensis GN=ZHAS_00008952 PE=4 SV=1			1.34679	95.96	MGGAGNNGPMAK	Oxidation(M)@10			0.0623411	1119.54	560.779	1119.48	560.747	2	11	1.1.1.1125.1	11.2902	4944.82
OS	1.7	1.7	17.41	2.217	2.217	tr|F5HKT6|F5HKT6_ANOGA	AGAP013074-PA OS=Anopheles gambiae GN=AgaP_AGAP013074 PE=4 SV=1			1.69897	99	AKRTNVLGAGGGGGGTPSVR	Deamidated(N)@5		missed K-R@2; missed R-T@3	-0.102887	1811.86	604.96	1811.96	604.994	3	15	1.1.1.1010.1	10.7712	30146.2
OS	1.92	1.92	17.2	9.913	9.913	tr|E9FXM6|E9FXM6_DAPPU	Alpha-carbonic anhydrase (Fragment) OS=Daphnia pulex GN=CAA7K PE=4 SV=1			1.92082	99	KIAILAGLFVNLSIGNAKPNMAPLSPIASFLNWK			missed K-I@1	0.148545	3608.18	1203.73	3608.03	1203.68	3	13	1.1.1.1919.1	14.9534	11077.5
OS	1.3	1.31	28.76	4.638	4.638	tr|A0A034W273|A0A034W273_BACDO	Aspartate--tRNA ligase, cytoplasmic OS=Bactrocera dorsalis GN=SYDC PE=3 SV=1			1.30103	98.92	AEIKAANSANNAEEGGDSVDVSAGR	Deamidated(N)@10		missed K-A@4	-0.0617359	2432.04	811.688	2432.11	811.709	3	14	1.1.1.1121.1	11.274	3307.1
OS	1.6	1.6	9.545	2.727	2.727	tr|A0A0L7R4A0|A0A0L7R4A0_9HYME	ATPase WRNIP1 OS=Habropoda laboriosa GN=WH47_00551 PE=4 SV=1			1.60206	98	TSLANIIAKLCK	Carbamidomethyl(C)@11		missed K-L@9	-0.0679943	1330.7	666.355	1330.76	666.389	2	11	1.1.1.4527.1	21.5472	213291
OS	1.13	1.14	33.15	4.736	4.736	tr|Q9NGW5|Q9NGW5_DROME	Brakeless protein OS=Drosophila melanogaster GN=sbb PE=2 SV=1			1.13077	98.7	KHLNNASSGSGSSSSGGGSQNNASGHATGGGSSGSSQSTPQGTK	Deamidated(N)@21		missed K-H@1	-0.118399	3961.61	1321.54	3961.73	1321.58	3	18	1.1.1.1341.1	13.0413	17881.9
OS	1.75	1.75	10.52	0.5405	0.5405	tr|E1ZVT4|E1ZVT4_CAMFO	Calcineurin-binding protein cabin-1 OS=Camponotus floridanus GN=EAG_02911 PE=4 SV=1			1.74473	98.93	DTVKCKDLLLR	Carbamidomethyl(C)@5		missed K-C@4; missed K-D@6	-0.0163621	1359.74	454.253	1359.75	454.259	3	15	1.1.1.1189.1	11.3269	24254.8
OS	1.55	1.55	9.456	5.201	5.201	tr|O61532|O61532_DROHE; tr|B4JZH9|B4JZH9_DROGR; tr|B4JZH7|B4JZH7_DROGR	Carboxypeptidase A (Fragment) OS=Drosophila heteroneura GN=CpepA PE=2 SV=1; GH25146 OS=Drosophila grimshawi GN=Dgri\GH25146 PE=4 SV=1; GH25145 OS=Drosophila grimshawi GN=Dgri\GH25145 PE=4 SV=1			1.55284	97.18	NKSLLLALLGLLATFGLSQAER			missed K-S@2	0.0595164	2327.42	582.862	2327.36	582.847	4	17	1.1.1.1915.1	15.2112	242878
OS	1.33	1.34	27.43	12.24	12.24	tr|A8B9K7|A8B9K7_9HEMI	Cathepsin B-348 (Fragment) OS=Aulacorthum solani PE=2 SV=1			1.3279	96.67	DQGSCGSCWAFGAVEAMSDRVCIHSKGTK	Carbamidomethyl(C)@5; Carbamidomethyl(C)@8; Carbamidomethyl(C)@22		missed R-V@20; missed K-G@26	-0.128477	3200.26	1067.76	3200.39	1067.8	3	15	1.1.1.1907.1	12.828	13967.6
OS	1.93	1.93	31.69	1.731	1.731	tr|Q8IMN9|Q8IMN9_DROME; tr|A0A0B4JD08|A0A0B4JD08_DROME	CG31068, isoform C OS=Drosophila melanogaster GN=CG31068-RA PE=2 SV=3; CG31068, isoform B OS=Drosophila melanogaster GN=CG31068 PE=4 SV=1			1.92082	99	RVAPTDAEAPPPK			missed R-V@1	-0.0979914	1347.62	674.816	1347.71	674.865	2	14	1.1.1.1571.1	12.4641	14685.8
OS	2	2	20.91	8.014	8.014	tr|A0A0M4ES40|A0A0M4ES40_DROBS	CG5984 OS=Drosophila busckii GN=Dbus_chr3Rg2247 PE=4 SV=1			2	99	VQLLHLPSGAVKVNSTVSFIIKR			missed K-V@12; missed K-R@22	0.0565797	2505.54	836.186	2505.48	836.167	3	16	1.1.1.1975.1	13.5479	14668.3
OS	2	2	22.76	13.41	13.41	tr|C1JJA5|C1JJA5_9CUCU	Cytochrome c oxidase subunit 1 (Fragment) OS=Pseudoperapion brevirostre GN=COI PE=3 SV=1			2	99	LNLSSLSMSTSIEWMQYYPPAEHSYNEPPMLTK	Oxidation(M)@8			-0.141229	3859.64	1287.55	3859.78	1287.6	3	8	1.1.1.357.1	5.057	1685.73
OS	2	2.01	54.23	17.25	17.25	tr|Q6EEZ3|Q6EEZ3_9ARAC	Dragline fibroin (Fragment) OS=Euprosthenops sp. NNP-2003 PE=2 SV=1			2	98.97	GQGGYGQGAGGNAAAAAAAAGGQGGQGQGGYGQGAGSSAAAAAAAAGRG			missed R-G@48	-0.195302	3918.58	980.652	3918.77	980.7	4	20	1.1.1.1847.1	12.8377	81241.2
OS	1.47	1.47	17.68	6.402	6.402	tr|B3M462|B3M462_DROAN	E3 ubiquitin-protein ligase OS=Drosophila ananassae GN=Dana\GF23937 PE=3 SV=1			1.46852	96.62	GQSAPELASLNSGDPTASPIR				-0.0546122	2066.97	689.997	2067.02	690.015	3	18	1.1.1.1397.1	11.9476	24389.3
OS	1.33	1.34	7.668	1.917	1.917	tr|A0A067QJT8|A0A067QJT8_ZOONE	Exportin-4 OS=Zootermopsis nevadensis GN=L798_01074 PE=4 SV=1			1.3279	98.88	FIVNVHGFLLVK	Deamidated(N)@4			-0.084112	1385.72	693.869	1385.81	693.911	2	14	1.1.1.1051.1	12.4982	7380.15
OS	1.77	1.77	34.57	2.602	2.602	tr|Q29EC1|Q29EC1_DROPS	GA12484 OS=Drosophila pseudoobscura pseudoobscura GN=Dpse\GA12484 PE=4 SV=2			1.76955	98.46	SKADGAYGVQQGLK			missed K-A@2	-0.00476393	1420.73	474.583	1420.73	474.584	3	14	1.1.1.1077.1	10.9845	11959.9
OS	1.57	1.57	21.69	3.527	3.527	tr|Q28ZW1|Q28ZW1_DROPS	GA15598 OS=Drosophila pseudoobscura pseudoobscura GN=Dpse\GA15598 PE=4 SV=2			1.56864	98.73	QQRGLLSLANSEATASKHLK	Gln->pyro-Glu@N-term		missed R-G@3; missed K-H@17	0.136445	2134.29	712.436	2134.15	712.39	3	16	1.1.1.2452.1	15.2187	265109
OS	1.64	1.64	11.91	0.7293	0.7293	tr|Q29EZ7|Q29EZ7_DROPS	GA16826 OS=Drosophila pseudoobscura pseudoobscura GN=Dpse\GA16826 PE=4 SV=2			1.63827	97.72	SAGGAPGSR				0.0551605	758.422	380.218	758.367	380.191	2	10	1.1.1.1512.1	11.6106	44662.1
OS	1.25	1.26	11.43	0.4149	0.4149	tr|B5E0Q5|B5E0Q5_DROPS	GA24373 OS=Drosophila pseudoobscura pseudoobscura GN=Dpse\GA24373 PE=4 SV=1			1.23657	95.43	YDTDSPAEALK				-0.113144	1208.44	403.822	1208.56	403.859	3	8	1.1.1.982.1	9.65517	4404.51
OS	1.62	1.62	20.12	2.304	2.304	tr|A0A0J7K6A2|A0A0J7K6A2_LASNI	Gag-pol polyprotein OS=Lasius niger GN=RF55_15477 PE=4 SV=1			1.61979	98.11	VQQFLGMNIMNNSEK	Oxidation(M)@7; Oxidation(M)@10			0.0157801	1783.84	892.927	1783.82	892.919	2	14	1.1.1.1498.1	12.2465	37181.4
OS	1.83	1.83	30.91	4.097	4.097	tr|B4P887|B4P887_DROYA	GE12814 OS=Drosophila yakuba GN=Dyak\GE12814 PE=4 SV=1			1.82391	99	YQQQLGGGSGAVKVSPNANGSGGGGSGSACSESEACGGGGGDAK	Deamidated(N)@17; Carbamidomethyl(C)@30; Carbamidomethyl(C)@36		missed K-V@13	-0.188965	3971.5	795.307	3971.69	795.345	5	19	1.1.1.1879.1	12.7352	12845.6
OS	1.2	1.2	76.58	24.68	24.68	tr|B4IVU8|B4IVU8_DROYA	GE14746 OS=Drosophila yakuba GN=Dyak\GE14746 PE=4 SV=1			1.19382	95.58	ESQSATEPSQPATESSQTATEEPPASNGGTTGSQPAMRR	Oxidation(M)@37		missed R-R@38	-0.158732	3975.6	994.908	3975.76	994.948	4	18	1.1.1.1152.1	12.8441	34041.2
OS	2.01	2.01	38.14	6.279	6.279	tr|B4Q2D8|B4Q2D8_DROYA	GE16149 OS=Drosophila yakuba GN=Dyak\GE16149 PE=4 SV=1			2	99	RGGDSGGGGGGGGAGGGGNSGGSSSSR	Deamidated(N)@19		missed R-G@1	0.126953	2065.97	689.663	2065.84	689.62	3	18	1.1.1.1635.1	11.9771	13162.7
OS	1.72	1.74	86.44	7.627	7.627	tr|B3MMJ4|B3MMJ4_DROAN	GF14792 OS=Drosophila ananassae GN=Dana\GF14792 PE=4 SV=1			1.72125	99	GGNGMGGGMGGNGMGGGR	Deamidated(N)@12			0.0336946	1480.59	494.539	1480.56	494.527	3	13	1.1.1.1018.1	10.7981	5527.91
OS	1.25	1.26	34.51	17.7	17.7	tr|B3M1V9|B3M1V9_DROAN	GF17119 OS=Drosophila ananassae GN=Dana\GF17119 PE=4 SV=1			1.25181	95.04	AARAANLASTLGFVNAKAYK			missed R-A@3; missed K-A@17	0.141125	2036.26	679.76	2036.12	679.713	3	14	1.1.1.1838.1	15.0159	541146
OS	1.3	1.31	16.63	7.621	7.621	tr|B3M5M3|B3M5M3_DROAN	GF23814 OS=Drosophila ananassae GN=Dana\GF23814 PE=4 SV=1			1.30103	95.13	LIKDWFLIIIGIVIFIPGSIAVLLSISKQMISG			missed K-D@3; missed K-Q@28	0.14851	3597.29	1200.1	3597.14	1200.05	3	10	1.1.1.2059.1	15.8016	6665.34
OS	1.8	1.8	13.9	3.049	3.049	tr|B3P717|B3P717_DROER	GG12336 OS=Drosophila erecta GN=Dere\GG12336 PE=4 SV=1			1.79588	98.55	TENQLYPMSSEFFDTGSNSSNNTLK			cleaved M-T@N-term	-0.0899931	2810.14	937.722	2810.23	937.752	3	16	1.1.1.1297.1	13.5707	10251.7
OS	2	2	23	8.214	8.214	tr|B4JUI3|B4JUI3_DROGR	GH17297 OS=Drosophila grimshawi GN=Dgri\GH17297 PE=4 SV=1			2	99	HGYDPSSLILKHDGNGNVTSSSSNGGSSSNGSGNSAINSR	Deamidated(N)@24		missed K-H@11	-0.173698	3918.59	980.654	3918.76	980.697	4	21	1.1.1.1212.1	13.0906	19992.6
OS	1.8	1.8	19.06	2.183	2.183	tr|B4JHC0|B4JHC0_DROGR	GH18078 OS=Drosophila grimshawi GN=Dgri\GH18078 PE=4 SV=1			1.79588	99	QLPQVGMATAVLQPTAVNHVQRNNKR	Gln->pyro-Glu@N-term		missed R-N@22; missed K-R@25	0.110375	2852.63	951.884	2852.52	951.847	3	15	1.1.1.1110.1	12.5111	5512.5
OS	1.9	1.9	24.21	1.93	1.93	tr|B4KMJ1|B4KMJ1_DROMO	GI18341 OS=Drosophila mojavensis GN=Dmoj\GI18341 PE=4 SV=1			1.88606	98.8	SVPSTPIMHKHQRAQMCSDMMLPEEDGDEEQMK	Oxidation(M)@16; Carbamidomethyl(C)@17; Oxidation(M)@20; Oxidation(M)@21; Oxidation(M)@32		missed K-H@10; missed R-A@13	-0.0857605	3935.57	984.9	3935.66	984.921	4	16	1.1.1.1286.1	12.8262	16455.8
OS	1.8	1.8	13.16	5.639	5.639	tr|B4L537|B4L537_DROMO	GI21598 OS=Drosophila mojavensis GN=Dmoj\GI21598 PE=4 SV=1			1.79588	98.38	TTKPMATAAAPAAEAEAAAPAPPAAPAAAR	Oxidation(M)@5			0.00406237	2729.38	910.802	2729.38	910.801	3	17	1.1.1.1860.1	13.6319	14794.8
OS	1.66	1.66	7.222	1.906	1.906	tr|B4LBW9|B4LBW9_DROVI	GJ11937 OS=Drosophila virilis GN=Dvir\GJ11937 PE=4 SV=1			1.65758	98.01	IAVLFATIVNFESEKTGLR			missed K-T@15	0.11762	2107.29	703.436	2107.17	703.397	3	15	1.1.1.2808.1	15.8169	36019.8
OS	1.57	1.57	27.33	3.644	3.644	tr|B4LBI5|B4LBI5_DROVI	GJ13978 OS=Drosophila virilis GN=Dvir\GJ13978 PE=4 SV=1			1.56864	97.31	GGNGNGGMGPGGMGPGGMGLGGMGPGGMGAGGMGPR	Oxidation(M)@13; Oxidation(M)@23; Oxidation(M)@28; Oxidation(M)@33			-0.00688012	3022.2	1008.41	3022.2	1008.41	3	19	1.1.1.1405.1	13.3387	9934.26
OS	1.54	1.55	29.31	2.842	2.842	tr|B4NKQ2|B4NKQ2_DROWI	GK13319 OS=Drosophila willistoni GN=Dwil\GK13319 PE=4 SV=1			1.5376	98.3	LQNGNGDGSGNGNGSK				0.0875328	1474.73	492.583	1474.64	492.554	3	12	1.1.1.750.1	10.3791	6522.85
OS	2.01	2.01	13.39	0.757	0.757	tr|B4N1V8|B4N1V8_DROWI	GK16377 OS=Drosophila willistoni GN=Dwil\GK16377 PE=4 SV=1			2	99	AKSSTSGSTSGGGAGAYSR			missed K-S@2	0.121694	1687.9	563.64	1687.78	563.599	3	15	1.1.1.1025.1	10.8156	3535.51
OS	1.6	1.6	21.24	3.1	3.1	tr|B4MP74|B4MP74_DROWI	GK19708 OS=Drosophila willistoni GN=Dwil\GK19708 PE=4 SV=1			1.60206	97.87	EAGGIGTTPTAASSEGPDDNACVVCFK	Carbamidomethyl(C)@22; Carbamidomethyl(C)@25			-0.113749	2710.07	904.364	2710.19	904.402	3	16	1.1.1.1029.1	10.8321	13142.9
OS	1.44	1.45	25.13	0.9709	0.9709	tr|B4H5Q9|B4H5Q9_DROPE	GL16207 OS=Drosophila persimilis GN=Dper\GL16207 PE=4 SV=1			1.4318	96.35	SAGGAPGSR				0.0559539	758.423	380.219	758.367	380.191	2	11	1.1.1.847.1	11.6114	31659.2
OS	1.62	1.64	16.04	1.139	1.139	tr|B4G6Q5|B4G6Q5_DROPE	GL19568 OS=Drosophila persimilis GN=Dper\GL19568 PE=4 SV=1			1.61979	97.9	GSTSAAADSADEK				-0.0720953	1208.44	403.822	1208.52	403.846	3	14	1.1.1.1156.1	10.6926	4037.26
OS	1.51	1.51	28.43	6.561	6.561	tr|B4HF42|B4HF42_DROSE	GM25873 OS=Drosophila sechellia GN=Dsec\GM25873 PE=3 SV=1			1.50864	96.91	RQLQLLGFLIAILQISYISAQNLPYIRCPMIFR	Carbamidomethyl(C)@28; Oxidation(M)@30		cleaved M-R@N-term; missed R-Q@1; missed R-C@27	0.100354	3964.3	1322.44	3964.19	1322.41	3	12	1.1.1.1949.1	15.044	7309.68
OS	2	2	33.74	2.689	2.689	tr|M5AWW7|M5AWW7_GRARO	GTx-VA1 OS=Grammostola rosea PE=2 SV=1			2	99	NFGVGQNLFQR				0.00637486	1278.65	640.334	1278.65	640.331	2	16	1.1.1.1734.1	12.2775	17513.7
OS	1.42	1.42	38.1	25.93	25.93	tr|A0A0L7LNM1|A0A0L7LNM1_9NEOP	Heterogeneous nuclear ribonucleoprotein L (Fragment) OS=Operophtera brumata GN=OBRU01_04035 PE=4 SV=1			1.42022	96.19	MDFGSGGPPPGMMKDRHGPPPPHHPGGPPQQGAVMMVYGLDPQTANADR	Oxidation(M)@35		missed K-D@14; missed R-H@16	-0.0968815	5102.23	1021.45	5102.33	1021.47	5	17	1.1.1.1438.1	13.4919	12510
OS	1.57	1.57	12.68	1.617	1.617	tr|A0A0L7R163|A0A0L7R163_9HYME	Homeotic protein spalt-major OS=Habropoda laboriosa GN=WH47_12000 PE=4 SV=1			1.56864	97.32	YTEEHSEEADDQDDEDEDR				-0.147799	2325.68	776.234	2325.83	776.283	3	12	1.1.1.4345.1	20.8189	19928.1
OS	1.33	1.33	15.47	1.814	1.814	tr|A0A0L7QMB2|A0A0L7QMB2_9HYME	Leucine-rich repeat-containing protein 49 OS=Habropoda laboriosa GN=WH47_09759 PE=4 SV=1			1.3279	95.57	AVTPPAPAPLQNPPKER			missed K-E@15	0.0942015	1782.07	595.032	1781.98	595	3	13	1.1.1.2087.1	15.3268	87729.4
OS	1.62	1.62	25.04	5.417	5.417	tr|A0A034VSS7|A0A034VSS7_BACDO	Longitudinals lacking protein-like protein (Fragment) OS=Bactrocera dorsalis GN=LOLAL PE=4 SV=1			1.61979	97.87	GLHTEKNMNDDKENGSSQDGDSLATPTGSGTQCHFDR	Oxidation(M)@8; Carbamidomethyl(C)@33		missed K-N@6; missed K-E@12	-0.10559	4021.6	1341.54	4021.7	1341.58	3	13	1.1.1.1391.1	13.2619	12418
OS	1.78	1.78	28.54	2.247	2.247	tr|B7PAS1|B7PAS1_IXOSC	MCM2 protein, putative (Fragment) OS=Ixodes scapularis GN=IscW_ISCW016696 PE=3 SV=1			1.76955	99	IADRIIASIGPSIFGHENIK	Deamidated(N)@18		missed R-I@4	0.142436	2151.31	718.111	2151.17	718.064	3	16	1.1.1.2896.1	16.1123	18561.7
OS	1.23	1.23	20.18	0.9548	0.9548	tr|A0A0M4EK82|A0A0M4EK82_DROBS	Mekk1 OS=Drosophila busckii GN=Dbus_chr3Rg227 PE=4 SV=1			1.22185	95.67	LISPMIKGMHTLASK	Oxidation(M)@9		missed K-G@7	-0.0100021	1641.88	821.95	1641.89	821.955	2	11	1.1.1.3634.1	21.365	227973
OS	1.73	1.75	21.84	1.842	1.842	tr|A0A0A1XPN6|A0A0A1XPN6_BACCU	Mitogen-activated protein kinase kinase kinase 4 (Fragment) OS=Bactrocera cucurbitae GN=Map3k4_0 PE=4 SV=1			1.72125	98.54	KKAHAVASVGSSIDPAPSTPK			missed K-K@1; missed K-A@2	0.130818	2047.24	683.42	2047.11	683.376	3	15	1.1.1.2055.1	15.622	37992.8
OS	1.77	1.8	39.19	24.32	24.32	tr|H6VQU7|H6VQU7_9ARAC	NADH-ubiquinone oxidoreductase chain 1 (Fragment) OS=Theridion grallator GN=ND1 PE=3 SV=1			1.76955	99	ITLIIINSIIPMISILIGVAFFTILERKILSYIQIR	Deamidated(N)@7		missed R-K@27; missed K-I@28	0.0464461	4128.52	689.095	4128.48	689.087	6	20	1.1.1.2755.1	15.657	77123.5
OS	1.38	1.39	11.54	3.846	3.846	tr|A0A0A0RUQ9|A0A0A0RUQ9_9INSE	NADH-ubiquinone oxidoreductase chain 1 OS=Vietnamella sp. MT-2014 GN=ND1 PE=3 SV=1			1.37675	96.29	LVILGFMFIWVR				-0.0651457	1492.8	747.406	1492.86	747.439	2	12	1.1.1.1935.1	12.9285	7321.47
OS	1.36	1.36	12.09	0.2836	0.2836	tr|W8ACV7|W8ACV7_CERCA	Nucleosome-remodeling factor subunit NURF301 (Fragment) OS=Ceratitis capitata GN=NU301 PE=2 SV=1			1.3098	95.38	EVADSGVVKTTTVR			missed K-T@9	0.122097	1460.91	487.976	1460.78	487.935	3	12	1.1.1.2457.1	14.8468	203157
OS	1.41	1.41	12.3	3.665	3.665	tr|D6WC89|D6WC89_TRICA	Odorant receptor OS=Tribolium castaneum GN=Or153 PE=3 SV=1			1.40894	96.55	KYMHGSGLGPTSPK	Oxidation(M)@3		missed K-Y@1	0.0062274	1474.73	738.372	1474.72	738.369	2	12	1.1.1.546.1	10.613	4604
OS	1.13	1.13	32.21	18.79	18.79	tr|D1FYW7|D1FYW7_DROME; tr|D1FYU3|D1FYU3_DROME; tr|D1FYT5|D1FYT5_DROME; tr|D1FYT3|D1FYT3_DROME; tr|B4R072|B4R072_DROSI; tr|B4PPM0|B4PPM0_DROYA; tr|B4HZC9|B4HZC9_DROSE; sp|Q9VAI6|OB99B_DROME	Odorant-binding protein 99b OS=Drosophila melanogaster GN=Obp99b PE=4 SV=1; Odorant-binding protein 99b OS=Drosophila melanogaster GN=Obp99b PE=4 SV=1; Odorant-binding protein 99b OS=Drosophila melanogaster GN=Obp99b PE=4 SV=1; Odorant-binding protein 99b OS=Drosophila melanogaster GN=Obp99b PE=1 SV=1; GD17685 OS=Drosophila simulans GN=Obp99b PE=4 SV=1; GE10437 OS=Drosophila yakuba GN=Obp99b PE=4…			1.12494	95.24	EGDSCSKAYHAGMCFMNSNLQLVQHSVK	Carbamidomethyl(C)@5; Oxidation(M)@13; Carbamidomethyl(C)@14		missed K-A@7	-0.13777	3213.27	1072.1	3213.41	1072.14	3	15	1.1.1.1227.1	12.6182	12541.1
OS	1.23	1.24	24.17	6.872	6.872	tr|U3MH07|U3MH07_RHOPR; tr|G3FVM1|G3FVM1_RHOPR	Orcokinin isoform C OS=Rhodnius prolixus PE=2 SV=1; Orcokinin isoform B OS=Rhodnius prolixus PE=2 SV=1			1.22915	99	EGGTLDSLGGGHLIRNLKENEDNYEHEIK	Deamidated(N)@20		missed R-N@15; missed K-E@18	-0.0838211	3237.47	1080.16	3237.55	1080.19	3	16	1.1.1.3853.1	22.3758	330400
OS	2.01	2.01	7.931	0.6634	0.6634	tr|W5JHK3|W5JHK3_ANODA	Pecanex OS=Anopheles darlingi GN=AND_004427 PE=4 SV=1			2	99	SVSRERLVTSTSGVEPEVVNVK			missed R-E@4; missed R-L@6	0.172116	2371.44	593.868	2371.27	593.825	4	16	1.1.1.2079.1	15.6998	38691.2
OS	1.35	1.36	30.35	1.472	1.472	tr|A0A0J7L481|A0A0J7L481_LASNI	Peregrin-like protein OS=Lasius niger GN=RF55_2367 PE=4 SV=1			1.34679	96.42	FVLVNPIGEDGNK				0.0327672	1400.76	467.928	1400.73	467.917	3	14	1.1.1.1359.1	11.1372	12975.5
OS	1.35	1.36	31.09	8.403	8.403	tr|D9ZHM1|D9ZHM1_9MUSC	Phosphogluconate dehydrogenase (Fragment) OS=Myopa vesiculosa PE=4 SV=1			1.34679	96.41	HASVHLRGPGVKPQVENLSK			missed R-G@7	0.126124	2152.31	718.445	2152.19	718.403	3	16	1.1.1.2148.1	15.9212	19669.4
OS	1.07	1.08	11.2	7.6	7.6	tr|L7QWF2|L7QWF2_9NEOP	Phosphogluconate dehydrogenase (Fragment) OS=Scoriodyta suttonensis PE=2 SV=1			1.0655	95.29	DVLGMEQSDMASTFEEWNK				-0.134072	2215.81	739.609	2215.94	739.654	3	13	1.1.1.3866.1	22.2503	17929.6
OS	1.4	1.41	20.16	6.786	6.786	tr|T1PBA5|T1PBA5_MUSDO	Phosphotyrosine interaction domain protein OS=Musca domestica PE=2 SV=1			1.39794	99	CGNVGGSGGGGGSAGGNGYDHSSLADEMSSARNR	Carbamidomethyl(C)@1; Oxidation(M)@28; Deamidated(N)@33		missed R-N@32	-0.0282514	3214.27	1072.43	3214.3	1072.44	3	16	1.1.1.1846.1	12.6287	11756.2
OS	1.73	1.73	5.854	0.7749	0.7749	tr|T1KNY9|T1KNY9_TETUR	Piezo-type mechanosensitive ion channel component OS=Tetranychus urticae PE=3 SV=1			1.72125	98.65	APEAGMPEVLEDFGPAYR				0.00439106	1947.91	974.961	1947.9	974.959	2	15	1.1.1.3437.1	18.4659	103614
OS	1.62	1.62	19.15	1.008	1.008	tr|A0A0M3QZ37|A0A0M3QZ37_DROBS	Pod1 OS=Drosophila busckii GN=Dbus_chrXg545 PE=4 SV=1			1.58503	98.83	DAVNMQSTHCDDK	Carbamidomethyl(C)@10			0.0958547	1519.7	507.574	1519.6	507.542	3	14	1.1.1.1248.1	10.9704	7048.88
OS	1.83	1.83	13.87	1.471	1.471	tr|W8B9T3|W8B9T3_CERCA	Polypeptide N-acetylgalactosaminyltransferase 5 (Fragment) OS=Ceratitis capitata GN=GALT5 PE=2 SV=1			1.82391	98.51	LLIIIII				0.00246231	809.602	405.808	809.599	405.807	2	10	1.1.1.1117.1	12.5403	30226.5
OS	1.37	1.37	16.67	6.667	6.667	tr|V5GU83|V5GU83_ANOGL	Pre-mRNA-splicing regulator OS=Anoplophora glabripennis GN=FL2D PE=4 SV=1			1.36653	96.19	TSQQEGELAELR				0.0777824	1359.74	454.254	1359.66	454.228	3	12	1.1.1.1358.1	11.3402	12463.8
OS	2.01	2.01	20.87	2.246	2.246	tr|F4W4X6|F4W4X6_ACREC	Protein Swiss cheese OS=Acromyrmex echinatior GN=G5I_00463 PE=4 SV=1			2	99	SRTRENFASQNMESVPIFPVSTSEMYDTSDISHR	Deamidated(N)@11		missed R-T@2; missed R-E@4	-0.187869	3918.59	980.655	3918.78	980.702	4	17	1.1.1.1149.1	12.6789	19949.5
OS	1.91	1.91	14.14	0.8021	0.8021	tr|A0A069DYI5|A0A069DYI5_9HEMI	Putative e3 ubiquitin-protein ligase ubr4 OS=Panstrongylus megistus PE=2 SV=1			1.88606	98.71	ADRGIDELPMSGSGSGSGGTGSGGGTGNTSGSSSNSSTTMVNR			missed R-G@3	-0.123691	3933.57	984.4	3933.69	984.431	4	18	1.1.1.1865.1	12.6945	18934.9
OS	1.26	1.26	22.97	4.545	4.545	tr|A0A0K8REF9|A0A0K8REF9_IXORI	Putative kynurenine aminotransferase glutamine transaminase k OS=Ixodes ricinus PE=2 SV=1			1.25181	95.5	FSAKTKMIIINTPHNPIGK	Oxidation(M)@7		missed K-T@4; missed K-M@6	0.148553	2125.32	709.447	2125.17	709.398	3	12	1.1.1.2241.1	16.2299	15962.3
OS	1.69	1.69	16.53	1.759	1.759	tr|A0A023FKP6|A0A023FKP6_9ACAR	Putative negative regulator of transcription (Fragment) OS=Amblyomma cajennense PE=2 SV=1			1.67778	98.35	FLAPFLRNVDLEKPIQLLYK			missed R-N@7	0.0811429	2416.47	806.497	2416.39	806.47	3	14	1.1.1.2065.1	15.6535	32167.2
OS	2	2	27.48	27.48	27.48	tr|A0A0A9W1A1|A0A0A9W1A1_LYGHE	Putative outer membrane protein pmp18 (Fragment) OS=Lygus hesperus GN=pmp18 PE=4 SV=1			2	99	LRCSLPPGCGCCTTTTTSAATTTTLANSTPPSPYCR	Carbamidomethyl(C)@3; Carbamidomethyl(C)@9; Carbamidomethyl(C)@11; Carbamidomethyl(C)@12; Carbamidomethyl(C)@35		missed R-C@2	-0.180621	3917.57	980.399	3917.75	980.444	4	16	1.1.1.1128.1	12.7604	112395
OS	1.99	1.99	33.41	2.123	2.123	tr|A0A0K8TKV1|A0A0K8TKV1_TABBR	Putative rho-associated coiled-coil (Fragment) OS=Tabanus bromius PE=2 SV=1			1.95861	99	QNTIDPALILDLSKVFHVR			missed K-V@14	0.0924527	2178.31	545.584	2178.22	545.561	4	17	1.1.1.2481.1	15.2964	166239
OS	1.89	1.89	33.55	11.18	11.18	tr|T1D6I8|T1D6I8_9DIPT	Putative serine/arginine rich splicing factor (Fragment) OS=Psorophora albipes PE=2 SV=1			1.88606	98.67	GGGGGRYGGGGGGGRER			missed R-Y@6; missed R-E@15	0.0575918	1462.73	488.586	1462.68	488.566	3	14	1.1.1.1232.1	10.9529	9740.36
OS	2	2	19.37	1.89	1.89	tr|A0A0L7L435|A0A0L7L435_9NEOP	Putative SV2-like protein 1 (Fragment) OS=Operophtera brumata GN=OBRU01_07115 PE=4 SV=1			2	99	EDSGAAQTSSEK				-0.0736517	1208.44	403.821	1208.52	403.846	3	13	1.1.1.1200.1	10.5979	6804.14
OS	1.89	1.89	10.28	2.677	2.677	tr|L7MMT2|L7MMT2_9ACAR	Putative tick transposon (Fragment) OS=Rhipicephalus pulchellus PE=2 SV=1			1.88606	98.93	LSAWSTANSLVINATKTKAVLFRPK			missed K-T@16; missed K-A@18	0.0364549	2715.58	679.902	2715.54	679.893	4	17	1.1.1.1863.1	13.3594	28956.4
OS	1.26	1.27	9.795	2.733	2.733	tr|A0A0K2T8N6|A0A0K2T8N6_LEPSM	Putative tubulin polyglutamylase TTLL1like [Bombus terrestris] (Fragment) OS=Lepeophtheirus salmonis PE=4 SV=1			1.25964	96.37	ESRTVFNPNLVK			missed R-T@3	-0.0195851	1402.74	702.376	1402.76	702.386	2	13	1.1.1.1113.1	12.2521	16210.5
OS	1.45	1.47	12.79	1.421	1.421	tr|B0W0A1|B0W0A1_CULQU	Putative uncharacterized protein OS=Culex quinquefasciatus GN=CpipJ_CPIJ000465 PE=4 SV=1			1.4437	96.92	MGPLFLHNKNIIVVDGTLR	Oxidation(M)@1		missed K-N@9	0.12502	2152.31	718.443	2152.18	718.401	3	15	1.1.1.2796.1	16.3127	24694.9
OS	1.07	1.08	8.856	3.137	3.137	tr|B0WGP9|B0WGP9_CULQU	Putative uncharacterized protein OS=Culex quinquefasciatus GN=CpipJ_CPIJ006346 PE=4 SV=1			1.07058	95.43	QVTEAAFLGPTRISALR	Gln->pyro-Glu@N-term		missed R-I@12	-0.133343	1811.86	604.959	1811.99	605.004	3	14	1.1.1.1290.1	10.9146	33199
OS	1.56	1.56	17.49	1.375	1.375	tr|E9H401|E9H401_DAPPU	Putative uncharacterized protein OS=Daphnia pulex GN=DAPPUDRAFT_109720 PE=4 SV=1			1.55284	97.76	SQLPLDPKGKMYMK	Oxidation(M)@13		missed K-G@8; missed K-M@10	-0.00263454	1650.84	826.43	1650.85	826.431	2	14	1.1.1.762.1	11.6155	5184.09
OS	2	2	33.03	9.633	9.633	tr|E9GCR3|E9GCR3_DAPPU	Putative uncharacterized protein OS=Daphnia pulex GN=DAPPUDRAFT_316386 PE=4 SV=1			2	99	MMMQGPGGPQPRGPPGGGGPR	Oxidation(M)@1; Oxidation(M)@2; Oxidation(M)@3		missed R-G@12	0.0376859	2065.96	689.661	2065.92	689.649	3	16	1.1.1.1040.1	12.0343	8470.76
OS	1.25	1.26	26.23	1.634	1.634	tr|C5I7H5|C5I7H5_DROME	Putative uncharacterized protein OS=Drosophila melanogaster GN=CG6227 PE=3 SV=1			1.22915	95.37	DYDMGKSRNGGGGGAGGGSR			missed K-S@6; missed R-N@8	0.00143872	1854.8	619.275	1854.8	619.275	3	15	1.1.1.2576.1	17.2317	24540.9
OS	1.59	1.59	15.2	15.2	15.2	tr|B7PZE8|B7PZE8_IXOSC	Putative uncharacterized protein OS=Ixodes scapularis GN=IscW_ISCW008761 PE=4 SV=1			1.58503	97.41	SMELSCSLGIDSRVDAMLVLGQSGLR	Oxidation(M)@2; Carbamidomethyl(C)@6; Oxidation(M)@17		missed R-V@13	-0.0434534	2825.33	942.784	2825.37	942.798	3	8	1.1.1.467.1	10.2538	1231.12
OS	1.43	1.43	17.26	4.315	4.315	tr|B7PMS5|B7PMS5_IXOSC	Putative uncharacterized protein OS=Ixodes scapularis GN=IscW_ISCW019199 PE=4 SV=1			1.4318	97.45	RNSEGHADGAAMDTEDK	Oxidation(M)@12		missed R-N@1	-0.129956	1818.61	607.212	1818.74	607.255	3	10	1.1.1.164.1	5.4539	1982.74
OS	1.83	1.83	10.14	2.241	2.241	tr|E0W070|E0W070_PEDHC	Putative uncharacterized protein OS=Pediculus humanus subsp. corporis GN=Phum_PHUM546570 PE=4 SV=1			1.82391	98.51	RILVLMKSSHGFLVLGALR	Oxidation(M)@6		missed R-I@1; missed K-S@7	0.0561262	2125.31	709.445	2125.26	709.426	3	15	1.1.1.2580.1	17.3657	21143.8
OS	1.44	1.44	42.37	17.8	17.8	tr|D6WP33|D6WP33_TRICA	Putative uncharacterized protein OS=Tribolium castaneum GN=TcasGA2_TC013285 PE=4 SV=1			1.4437	97.13	GVGGPTGESARVASASTSRPK			missed R-V@11	0.0902458	1971.1	986.559	1971.01	986.514	2	15	1.1.1.3353.1	21.6714	160859
OS	1.64	1.64	16.62	5.689	5.689	tr|A0A0N0BG37|A0A0N0BG37_9HYME	Regulator of chromosome condensation OS=Melipona quadrifasciata GN=WN51_13585 PE=4 SV=1			1.63827	98.93	QELVVKPDLRQSAIGGVLLVFGQGDVGQLGLGEEIVEK	Gln->pyro-Glu@N-term		missed R-Q@10	0.192835	3972.35	663.066	3972.16	663.033	6	17	1.1.1.2123.1	15.4423	75831.3
OS	1.08	1.09	31.36	2.959	2.959	tr|A0A0M9A417|A0A0M9A417_9HYME	Retinol dehydrogenase 13 OS=Melipona quadrifasciata GN=WN51_11209 PE=4 SV=1			1.08092	98.18	IVNISSSAHK	Deamidated(N)@3			0.0749583	1055.64	528.825	1055.56	528.788	2	12	1.1.1.992.1	11.4896	5887.87
OS	1.68	1.68	28.41	12.5	12.5	tr|A0A0A9W4J3|A0A0A9W4J3_LYGHE	RING finger protein 43 OS=Lygus hesperus GN=RNF43_2 PE=4 SV=1			1.67778	98.33	VVVAAVIVGAGAAASAALLIRK			missed R-K@21	-0.0267068	2019.23	674.084	2019.26	674.093	3	16	1.1.1.2416.1	15.1294	410348
OS	1.6	1.6	19.06	2.677	2.677	tr|A0A0M8ZR27|A0A0M8ZR27_9HYME	Solute carrier organic anion transporter family member 5A1 OS=Melipona quadrifasciata GN=WN51_06949 PE=4 SV=1			1.60206	97.48	YVGLCAGIKILALALFLVDWWLVRR	Carbamidomethyl(C)@5		missed K-I@9; missed R-R@24	0.107028	2944.79	982.606	2944.69	982.57	3	14	1.1.1.2111.1	15.7159	7437.64
OS	1.42	1.43	21.64	6.027	6.027	tr|W8BVT5|W8BVT5_CERCA	Sterile alpha motif domain-containing protein 15 (Fragment) OS=Ceratitis capitata GN=SAM15 PE=2 SV=1			1.42022	96.66	KLLLLDASALSAMNIKNFADIK			missed K-L@1; missed K-N@16	0.129015	2388.47	598.126	2388.34	598.094	4	15	1.1.1.2659.1	15.3711	104803
OS	1.37	1.37	23.88	2.154	2.154	tr|K7J033|K7J033_NASVI	T-complex protein 1 subunit alpha OS=Nasonia vitripennis GN=LOC100115577 PE=3 SV=1			1.36653	96.19	YFVDAGAMAVRR	Oxidation(M)@8		missed R-R@11	-0.00563259	1370.67	686.343	1370.68	686.346	2	13	1.1.1.1345.1	11.7939	40958.4
OS	1.02	1.04	10.08	1.206	1.206	tr|A0A0L7LIA7|A0A0L7LIA7_9NEOP	Transformation/transcription domain-associated protein OS=Operophtera brumata GN=OBRU01_07294 PE=4 SV=1			1.01773	98.12	NMTLQIIANTFLSNPTTSPIFATVLVEYLLKRMEEMGTNVER	Oxidation(M)@2; Deamidated(N)@14; Oxidation(M)@33		missed K-R@31; missed R-M@32	0.217726	4817.65	964.537	4817.43	964.494	5	17	1.1.1.2028.1	15.7018	14626
OS	1.31	1.32	13.45	1.781	1.781	tr|B4KSH0|B4KSH0_DROMO	Trehalase OS=Drosophila mojavensis GN=Dmoj\GI20520 PE=3 SV=1			1.30103	95.6	VVSNMLPISPVVKVVKGVSR			missed K-V@13; missed K-G@16	0.0251176	2107.28	703.434	2107.26	703.426	3	17	1.1.1.2959.1	16.3551	20961.6
OS	2.01	2.01	24.27	2.817	2.817	tr|A0A0N1IEV0|A0A0N1IEV0_PAPMA	U2 snRNP-associated SURP motif-containing protein OS=Papilio machaon GN=RR48_04151 PE=4 SV=1			2	99	RPDDDIDGVPVEEDIDGVPLEGEAER				-0.122491	2835.18	946.068	2835.3	946.109	3	18	1.1.1.2037.1	13.7866	21182.8
OS	2	2	17.09	17.09	17.09	tr|A0A0N1PJW6|A0A0N1PJW6_PAPMA	Ubiquitin carboxyl-terminal hydrolase 8 OS=Papilio machaon GN=RR48_00577 PE=4 SV=1			2	99	YPAFTTNHLAVPPSQNSMLDDMLDAEEPTENQRR	Oxidation(M)@18; Oxidation(M)@22		missed R-R@33	-0.197879	3918.58	980.653	3918.78	980.702	4	17	1.1.1.1147.1	12.6676	17814.9
OS	1.56	1.56	28.26	5.217	5.217	tr|U5ETG8|U5ETG8_9DIPT	Uncharacterized protein (Fragment) OS=Corethrella appendiculata PE=2 SV=1			1.55284	99	MLVHAITQEVSSDSDDTDSSVDDTGNNEVNEIKVDR	Deamidated(Q)@8		missed K-V@33	-0.186628	3934.56	984.648	3934.75	984.695	4	20	1.1.1.1801.1	12.6819	40789.3
OS	1.21	1.22	38.85	15.83	15.83	tr|A0A0J7K4Q2|A0A0J7K4Q2_LASNI	Uncharacterized protein (Fragment) OS=Lasius niger GN=RF55_16006 PE=4 SV=1			1.21467	95.17	GRIVFIEVGPRLSGGNTHLLVR			missed R-I@2; missed R-L@11	0.105708	2389.48	797.499	2389.37	797.464	3	14	1.1.1.2754.1	15.4271	51036.2
OS	2.01	2.01	27.84	3.426	3.426	tr|A0A0K2UEW3|A0A0K2UEW3_LEPSM	Uncharacterized protein (Fragment) OS=Lepeophtheirus salmonis PE=4 SV=1			2	99	VTVKHIGSSEFRPNGK			missed K-H@4	0.137028	1755.08	586.034	1754.94	585.988	3	9	1.1.1.290.1	9.41142	2377.09
OS	1.05	1.06	14.7	5.416	5.416	tr|A0A0A9WLV6|A0A0A9WLV6_LYGHE	Uncharacterized protein (Fragment) OS=Lygus hesperus GN=CM83_39135 PE=4 SV=1			1.04576	98.23	SEIRSLFKGANLFVTGGAGFLGSLLIEK	Deamidated(N)@11		missed R-S@4; missed K-G@8	-0.113513	2924.49	975.837	2924.6	975.874	3	18	1.1.1.2054.1	13.84	26316
OS	1.6	1.61	7.889	3.326	3.326	tr|A0A0N0BE82|A0A0N0BE82_9HYME	Uncharacterized protein (Fragment) OS=Melipona quadrifasciata GN=WN51_03811 PE=4 SV=1			1.34679	95.56	LRRQVQPSPGKFRGQTQSQYLNIGNSEQKEGKAEAEATQQSSR			missed R-R@2; missed R-Q@3; missed K-F@11; missed R-G@13; missed K-E@29; missed K-A@32	0.197538	4816.63	803.779	4816.44	803.747	6	14	1.1.1.2063.1	15.8176	9733.66
OS	1.38	1.39	15.87	4.534	4.534	tr|T1HD25|T1HD25_RHOPR	Uncharacterized protein (Fragment) OS=Rhodnius prolixus PE=4 SV=1			1.37675	96.09	EIATLRQLETYEHPNIIR			missed R-Q@6	0.16553	2195.34	549.841	2195.17	549.8	4	16	1.1.1.2589.1	15.619	62375.3
OS	2	2	29.22	9.132	9.132	tr|A0A087UBF6|A0A087UBF6_9ARAC	Uncharacterized protein (Fragment) OS=Stegodyphus mimosarum GN=X975_01183 PE=4 SV=1			2	99	IVGGKVVANPAKNEPSSLER			missed K-V@5; missed K-N@12	0.12557	2064.26	689.093	2064.13	689.052	3	15	1.1.1.2309.1	16.4962	19805.9
OS	2	2	47.06	13.9	13.9	tr|E2AEG1|E2AEG1_CAMFO	Uncharacterized protein C1orf50-like protein OS=Camponotus floridanus GN=EAG_06161 PE=4 SV=1			2	99	VALVERNILPQGISLINPTAVAKSSR			missed R-N@6; missed K-S@23	0.140391	2745.73	916.25	2745.59	916.203	3	14	1.1.1.2043.1	15.3876	5767.65
OS	1.77	1.77	17.13	1.832	1.832	tr|J9K742|J9K742_ACYPI	Uncharacterized protein OS=Acyrthosiphon pisum GN=LOC100165159 PE=4 SV=2			1.76955	98.8	SSVLSDGESDSDYESDK				-0.121338	1818.61	607.21	1818.73	607.25	3	9	1.1.1.143.1	0.930033	1301.4
OS	2	2	13.02	1.662	1.662	tr|W5JAD1|W5JAD1_ANODA	Uncharacterized protein OS=Anopheles darlingi GN=AND_007430 PE=4 SV=1			2	99	KPSGAASAPAKAAPTAASKVTASR			missed K-A@11; missed K-V@19	0.138186	2195.34	732.787	2195.2	732.741	3	15	1.1.1.2056.1	15.6246	36710.9
OS	1.6	1.6	14.29	6.723	6.723	tr|A0A084VVK4|A0A084VVK4_ANOSI	Uncharacterized protein OS=Anopheles sinensis GN=ZHAS_00009574 PE=4 SV=1			1.60206	98	DGGQQLANGLNGAGGR				0.0396044	1483.75	495.591	1483.71	495.578	3	14	1.1.1.1473.1	11.4938	13007.6
OS	1.27	1.28	97.37	97.37	97.37	tr|A0A088AIB4|A0A088AIB4_APIME	Uncharacterized protein OS=Apis mellifera PE=4 SV=1			1.26761	95.26	MLAIFQELHDISSVVSINIILIIIRVCGTGIRCKPIK	Oxidation(M)@1; Carbamidomethyl(C)@27; Carbamidomethyl(C)@33		missed R-V@25; missed R-C@32	0.104776	4235.48	1412.83	4235.37	1412.8	3	11	1.1.1.2146.1	16.1122	7959.81
OS	2	2	41.86	15.5	15.5	tr|W4WGL6|W4WGL6_ATTCE	Uncharacterized protein OS=Atta cephalotes PE=4 SV=1			2	99	VQVNVNNIASLARQIQRGSR			missed R-Q@13; missed R-G@17	0.0976042	2222.33	556.591	2222.24	556.566	4	15	1.1.1.2217.1	15.7372	25029.1
OS	1.77	1.77	37.38	3.095	3.095	tr|A0A034WL17|A0A034WL17_BACDO	Uncharacterized protein OS=Bactrocera dorsalis PE=4 SV=1			1.76955	98.51	QSKTHGYEMLVMK	Oxidation(M)@12		missed K-T@3	0.0337707	1566.79	784.401	1566.75	784.384	2	11	1.1.1.4224.1	22.3103	1470243
OS	1.39	1.4	32.54	10.53	10.53	tr|H9JAH9|H9JAH9_BOMMO	Uncharacterized protein OS=Bombyx mori PE=3 SV=1			1.38722	99	QMGFQRPTRIQAQAMPYLLQQK	Oxidation(M)@2; Deamidated(Q)@11; Oxidation(M)@15		missed R-I@9	0.141747	2665.49	889.504	2665.35	889.456	3	18	1.1.1.1228.1	12.737	6857.45
OS	2.01	2.01	44.92	8.898	8.898	tr|A0A026WR06|A0A026WR06_CERBI	Uncharacterized protein OS=Cerapachys biroi GN=X777_02063 PE=4 SV=1			2	99	MHKASVVNSLVDRAVLLSDGR			missed K-A@3; missed R-A@13	0.143353	2266.36	567.598	2266.22	567.563	4	16	1.1.1.2081.1	15.7048	33713.9
OS	1.12	1.12	34.29	1.905	1.905	tr|G6DI40|G6DI40_DANPL	Uncharacterized protein OS=Danaus plexippus GN=KGM_00071 PE=3 SV=1			1.11351	95.7	LDKKSSAPAGQK			missed K-K@3; missed K-S@4	-0.0761364	1228.6	615.308	1228.68	615.346	2	13	1.1.1.1754.1	12.5885	43487.7
OS	1.47	1.47	23.09	4.157	4.157	tr|G6CS20|G6CS20_DANPL	Uncharacterized protein OS=Danaus plexippus GN=KGM_00415 PE=4 SV=1			1.46852	97.29	IPGQETAEEVPEPPKKVK			missed K-K@15; missed K-V@16	0.140539	1975.2	659.408	1975.06	659.361	3	15	1.1.1.2580.1	14.9439	317908
OS	1.29	1.29	20.41	4.535	4.535	tr|U4U0A0|U4U0A0_DENPD	Uncharacterized protein OS=Dendroctonus ponderosae GN=D910_03906 PE=4 SV=1			1.284	95.35	VPISTPTLWVVLSACSAYFR	Carbamidomethyl(C)@15			0.183171	2266.37	567.599	2266.18	567.553	4	17	1.1.1.2027.1	15.1502	181082
OS	2.01	2.01	21.48	3.153	3.153	tr|U4UPR2|U4UPR2_DENPD	Uncharacterized protein OS=Dendroctonus ponderosae GN=D910_12367 PE=4 SV=1			2	99	VKTKIYHEMNIQTALTMSDIQQALAGSLVSTK	Deamidated(N)@10		missed K-T@2; missed K-I@4	0.127559	3519.96	1174.33	3519.83	1174.28	3	15	1.1.1.2166.1	16.0266	7782.41
OS	1.69	1.69	14.23	1.074	0.4374	tr|A0A0J9RJ33|A0A0J9RJ33_DROSI	Uncharacterized protein OS=Drosophila simulans GN=Dsim\GD11573 PE=4 SV=1			1.25964	98.03	LKARIAEILEK			missed K-A@2; missed R-I@4	-0.131282	1282.67	642.34	1282.8	642.406	2	13	1.1.1.888.1	11.0832	22505.3
OS	1.52	1.52	29.59	7.116	7.116	tr|A0A0J7K2A3|A0A0J7K2A3_LASNI	Uncharacterized protein OS=Lasius niger GN=RF55_17728 PE=4 SV=1			1.52288	96.99	THSAVSIIGIGGAQSGATR				0.135525	1782.07	595.032	1781.94	594.987	3	14	1.1.1.2451.1	14.8354	584316
OS	2	2	22.33	2.29	2.29	tr|A0A0K2T9K5|A0A0K2T9K5_LEPSM	Uncharacterized protein OS=Lepeophtheirus salmonis PE=4 SV=1			2	99	APGESSGARAAK			missed R-A@9	0.0289641	1100.59	551.301	1100.56	551.286	2	12	1.1.1.626.1	10.7397	2609.48
OS	1.34	1.35	31.23	7.51	7.51	tr|A0A0K2U0J1|A0A0K2U0J1_LEPSM	Uncharacterized protein OS=Lepeophtheirus salmonis PE=4 SV=1			1.33724	95.46	LHNLLFGLALISVVSGAIR			cleaved M-L@N-term	0.043172	1992.23	665.085	1992.19	665.07	3	13	1.1.1.1962.1	15.0937	12845
OS	1.37	1.37	11.55	4.24	4.24	tr|A0A0L0BP28|A0A0L0BP28_LUCCU	Uncharacterized protein OS=Lucilia cuprina GN=FF38_09024 PE=3 SV=1			1.36653	99	KMSRYIMQNDVIDPHFTVMEAMIFAANLK	Oxidation(M)@7; Deamidated(Q)@8; Oxidation(M)@22		missed K-M@1; missed R-Y@4	-0.102569	3445.55	690.118	3445.65	690.138	5	16	1.1.1.487.1	10.3661	4374.3
OS	1.66	1.66	65.33	41.33	41.33	tr|A0A0M8ZX88|A0A0M8ZX88_9HYME	Uncharacterized protein OS=Melipona quadrifasciata GN=WN51_03203 PE=4 SV=1			1.65758	97.54	GTGSSPGYLNPGYRGYQTGGPGGIIGGGHIG			missed R-G@14	-0.0433011	2903.35	968.791	2903.4	968.806	3	15	1.1.1.1183.1	12.7922	10131.8
OS	1.37	1.37	16.3	4.13	4.13	tr|K7J2H9|K7J2H9_NASVI	Uncharacterized protein OS=Nasonia vitripennis GN=LOC100119665 PE=4 SV=1			1.36653	96.56	INWQALKLLKNLAGNDDVK			missed K-L@7; missed K-N@10	0.107994	2152.31	718.443	2152.2	718.407	3	16	1.1.1.2823.1	16.4101	18235.6
OS	1.3	1.3	31.07	4.791	4.791	tr|K7IMN5|K7IMN5_NASVI	Uncharacterized protein OS=Nasonia vitripennis GN=LOC100123910 PE=4 SV=1			1.30103	95.55	IIYIAGGFYSHSLDTLEGYNVDDKTWTEHAK			missed K-T@24	0.00263298	3542.7	1181.91	3542.7	1181.91	3	17	1.1.1.1588.1	14.0291	22058.9
OS	1.5	1.5	26.29	7.732	7.732	tr|K7JTL2|K7JTL2_NASVI	Uncharacterized protein OS=Nasonia vitripennis PE=4 SV=1			1.49485	97.7	SLLVGDSVPRLLSTK			missed R-L@10	-0.0667733	1583.86	792.936	1583.92	792.97	2	15	1.1.1.1244.1	11.9487	8937.72
OS	1.51	1.52	18.75	18.75	18.75	tr|I4DLN2|I4DLN2_PAPXU	Uncharacterized protein OS=Papilio xuthus PE=2 SV=1			1.50864	97.28	LALLSGSGSGPTTLK				-0.0256632	1400.76	467.928	1400.79	467.936	3	14	1.1.1.1208.1	11.385	11759.2
OS	1.47	1.47	14.39	3.375	3.375	tr|T1I7D2|T1I7D2_RHOPR	Uncharacterized protein OS=Rhodnius prolixus PE=4 SV=1			1.46852	96.97	TLSLMAAELGATTTILRER			missed R-E@17	0.114626	2046.23	512.564	2046.11	512.536	4	16	1.1.1.2390.1	15.061	323240
OS	1.7	1.7	11.21	6.466	6.466	tr|T1JI19|T1JI19_STRMM	Uncharacterized protein OS=Strigamia maritima PE=4 SV=1			1.69897	99	ENDSFDALESSDVCK	Deamidated(N)@2; Carbamidomethyl(C)@14			-0.0166257	1715.67	858.841	1715.68	858.849	2	14	1.1.1.1634.1	12.6579	37043.1
OS	2	2	13.07	4.158	4.158	tr|T1K1Q8|T1K1Q8_TETUR	Uncharacterized protein OS=Tetranychus urticae PE=4 SV=1			2	99	IAIVFDKNAGQVVTTLKGHTK			missed K-N@7; missed K-G@17	0.0963295	2239.37	560.849	2239.27	560.824	4	18	1.1.1.2511.1	15.3801	107793
OS	1.75	1.75	13.3	3.836	3.836	tr|A0A0K2V0B2|A0A0K2V0B2_LEPSM	YY1 transcription factor b [Danio rerio] OS=Lepeophtheirus salmonis GN=yy1b PE=4 SV=1			1.74473	98.56	LPPGGIPGLDLSDPK				-0.0735703	1474.73	492.584	1474.8	492.608	3	14	1.1.1.569.1	10.7092	13517

## Sheet: OXS
Group	Unused	Total	%Cov	%Cov(50)	%Cov(95)	Accessions	Names	Used	Annotation	Contrib	Conf	Sequence	Modifications	ProteinModifications	Cleavages	dMass	Obs MW	Obs m/z	Theor MW	Theor m/z	Theor z	Sc	Spectrum	Acq Time	Intensity (Peptide)
OXS	1.36	1.36	4.576	1.864	1.864	tr|Q173G5|Q173G5_AEDAE	AAEL007150-PA OS=Aedes aegypti GN=AAEL007150 PE=4 SV=1			1.35655	97.34	DLNLTVNPAMPPPTDIQAKLLR	Oxidation(M)@10		missed K-L@19	0.0447831	2432.35	811.792	2432.31	811.777	3	16	1.1.1.1051.1	13.2449	19222.3
OXS	2	2	57.14	21.94	21.94	tr|Q1DH39|Q1DH39_AEDAE	AAEL015223-PA OS=Aedes aegypti GN=AAEL015223 PE=4 SV=1			2	99	NIGGGGMSGGMGGGMGGGMGGGMGGGFEGGYHGMGYSYSKLKK	Oxidation(M)@7		missed K-L@40; missed K-K@42	-0.0785079	3962.59	1321.87	3962.67	1321.9	3	19	1.1.1.1193.1	12.9221	15933.2
OXS	2.01	2.01	18.88	2.068	2.068	tr|F5HMQ0|F5HMQ0_ANOGA	AGAP001451-PB OS=Anopheles gambiae GN=AgaP_AGAP001451 PE=4 SV=1			2	99	MSTSSNFTETIVVNSESVYNHAGSGSGNAGNTSVIESGK	Oxidation(M)@1; Deamidated(N)@14			-0.191763	3935.57	984.899	3935.76	984.947	4	19	1.1.1.913.1	12.715	15612.3
OXS	1.27	1.28	12.66	2.456	2.456	tr|F5HLG8|F5HLG8_ANOGA	AGAP004504-PB OS=Anopheles gambiae GN=AgaP_AGAP004504 PE=4 SV=1			1.26761	96.14	YIGMSSEAMGMRYGGSSGGAGSGGGMDYGGYR	Oxidation(M)@4; Oxidation(M)@11; Oxidation(M)@26		missed R-Y@12	-0.00597723	3173.25	1058.76	3173.26	1058.76	3	16	1.1.1.1297.1	12.4716	12043.6
OXS	2	2	26.28	3.936	3.936	tr|A0A084VBY5|A0A084VBY5_ANOSI	AGAP009591-PA-like protein OS=Anopheles sinensis GN=ZHAS_00002249 PE=3 SV=1			2	99	FAELTVRAGFPPGVINVVTGTGSLAGQALADHPLVRK			missed R-A@7; missed R-K@36	0.147063	3758.21	1253.74	3758.06	1253.69	3	15	1.1.1.1604.1	14.46	10769.4
OXS	1.6	1.6	10.99	6.044	6.044	tr|A0A084VUL8|A0A084VUL8_ANOSI	AGAP010885-PA-like protein OS=Anopheles sinensis GN=ZHAS_00009335 PE=4 SV=1			1.60206	97.49	QVDSVPASIEALPEVVNAVGDR				0.0345696	2264.2	567.057	2264.16	567.048	4	15	1.1.1.783.1	11.7992	18367.7
OXS	1.34	1.35	26.36	5.272	5.272	tr|Q7PVA7|Q7PVA7_ANOGA	AGAP011893-PA (Fragment) OS=Anopheles gambiae GN=AgaP_AGAP011893 PE=4 SV=4			1.33724	96.38	DINGMDLKVVQVSNMHYGIYETPAMQDFVQTR	Oxidation(M)@15		missed K-V@8	0.0610654	3714.81	1239.28	3714.75	1239.26	3	10	1.1.1.1840.1	16.2339	8670.2
OXS	1.8	1.8	11.06	4.74	4.74	tr|O01943|O01943_GECLA	Alpha-3-tubulin (Fragment) OS=Gecarcinus lateralis PE=2 SV=1			1.79588	98.58	VGINYQAPTVVPGGDLAKVNR			missed K-V@18	0.123227	2167.3	723.44	2167.18	723.399	3	17	1.1.1.2241.1	15.5824	86898.4
OXS	1.46	1.46	22.93	1.486	1.486	sp|Q9XZC0|LCTA_LATTR	Alpha-latrocrustotoxin-Lt1a (Fragment) OS=Latrodectus tredecimguttatus PE=2 SV=2			1.45593	96.9	KSIHASATAGNDDVARLLLAK			missed K-S@1; missed R-L@16	-0.124164	2150.06	717.693	2150.18	717.734	3	17	1.1.1.855.1	11.5673	7370.31
OXS	1.09	1.1	31.39	4.503	4.503	tr|W5JLR7|W5JLR7_ANODA	Amyloid beta A4 protein-binding family B member 2 OS=Anopheles darlingi GN=AND_004014 PE=4 SV=1			1.09152	98.97	RMLTPTRPNGGKDGSCENGLLSYENPNYHMDPQR	Oxidation(M)@2; Carbamidomethyl(C)@16; Deamidated(Q)@33		missed R-M@1; missed K-D@12	-0.179654	3920.58	981.153	3920.76	981.198	4	20	1.1.1.1414.1	13.1806	26558
OXS	1.47	1.47	9.648	3.522	3.522	tr|A0A0C9LGA4|A0A0C9LGA4_9ODON	Arthropsin protein OS=Ladona fulva GN=arthropsin PE=2 SV=1			1.46852	97.66	EFPPSGMLTSVKSSESLDTNKGR			missed K-S@12; missed K-G@21	-0.00101479	2466.21	823.076	2466.21	823.076	3	15	1.1.1.1212.1	12.0752	9834.97
OXS	1.72	1.72	20.77	5.934	5.934	tr|A0A0K2TZM0|A0A0K2TZM0_LEPSM	Betacarotene 15,15'monooxygenase 1 [Salmo salar] (Fragment) OS=Lepeophtheirus salmonis GN=bcmo1 PE=4 SV=1			1.72125	99	SETYNAEIQGRSTTNMEYGPQMNESNNYQLSIYK	Deamidated(N)@15; Oxidation(M)@22		missed R-S@11	-0.142556	3976.59	995.156	3976.74	995.191	4	20	1.1.1.1361.1	12.758	20725.2
OXS	2	2	17.48	2.256	2.256	tr|A0A0J7JYF2|A0A0J7JYF2_LASNI	Beta-glucuronidase (Fragment) OS=Lasius niger GN=RF55_21430 PE=3 SV=1			2	99	VDQDQPFPAVPK	Deamidated(Q)@3			0.00439133	1340.67	671.34	1340.66	671.338	2	17	1.1.1.796.1	11.8447	44821.3
OXS	1.46	1.46	4.961	0.5349	0.5349	tr|A0A0K8WIK8|A0A0K8WIK8_BACLA; tr|A0A0K8WGR0|A0A0K8WGR0_BACLA	Cadherin-related tumor suppressor OS=Bactrocera latifrons GN=ft_1 PE=4 SV=1; Cadherin-related tumor suppressor OS=Bactrocera latifrons GN=ft_0 PE=4 SV=1			1.45593	96.51	NTNGGPCQQSAPNDPALSLCGDFGTCMDR	Carbamidomethyl(C)@7; Carbamidomethyl(C)@20; Carbamidomethyl(C)@26; Oxidation(M)@27			-0.0277753	3155.25	1052.76	3155.28	1052.77	3	15	1.1.1.1004.1	12.6282	24601.7
OXS	2.01	2.01	17	0.5405	0.5405	tr|E1ZVT4|E1ZVT4_CAMFO	Calcineurin-binding protein cabin-1 OS=Camponotus floridanus GN=EAG_02911 PE=4 SV=1			2	99	DTVKCKDLLLR	Carbamidomethyl(C)@5		missed K-C@4; missed K-D@6	-0.0154466	1359.74	454.254	1359.75	454.259	3	15	1.1.1.819.1	11.3246	23377.8
OXS	1.64	1.64	39.78	12.77	12.77	tr|A0A0A7DLT7|A0A0A7DLT7_9DIPT	Carbamoylphosphate synthetase (Fragment) OS=Adersia oestroides GN=CAD1 PE=4 SV=1			1.63827	99	CFMTSQNHGFAVDATTLPADWEALFTNLNDHPNEG	Carbamidomethyl(C)@1; Deamidated(N)@33			-0.128582	3920.58	1307.87	3920.7	1307.91	3	18	1.1.1.1384.1	12.8453	21551.2
OXS	1.8	1.82	15.69	11.48	11.48	tr|A0A0K8UI11|A0A0K8UI11_BACLA; tr|A0A034WFH4|A0A034WFH4_BACDO	Cell cycle control protein 50A OS=Bactrocera latifrons GN=TMEM30A_2 PE=4 SV=1; Cell cycle control protein 50A OS=Bactrocera dorsalis GN=CC50A PE=4 SV=1			1.79588	99	KMILSTTSLLGGKNPFLGIAYIVVGSICLVLGVALLFIHIK	Oxidation(M)@2; Deamidated(N)@14; Carbamidomethyl(C)@28		missed K-M@1; missed K-N@13	0.0614101	4385.58	1462.87	4385.52	1462.85	3	12	1.1.1.4291.1	23.0391	4730.78
OXS	1.55	1.55	11.42	7.692	7.692	tr|A0A0M4EDJ3|A0A0M4EDJ3_DROBS	CG3819 OS=Drosophila busckii GN=Dbus_chr3Lg850 PE=4 SV=1			1.55284	97.5	QYDVCFNEDQEVTRYVYHTLDSGSNYYATGVDR	Carbamidomethyl(C)@5		missed R-Y@14	-0.126031	3963.6	1322.21	3963.73	1322.25	3	17	1.1.1.1404.1	13.1384	26018.7
OXS	1.17	1.17	61.8	31.46	31.46	tr|X2JGC6|X2JGC6_DROME	CG45154 OS=Drosophila melanogaster GN=CG45154 PE=4 SV=1			1.16749	98.25	KHNGNYYLNMQERTASDSHCHSDSEDSD	Deamidated(N)@3; Oxidation(M)@10; Carbamidomethyl(C)@20		missed K-H@1; missed R-T@13	-0.0855313	3313.21	1105.41	3313.29	1105.44	3	11	1.1.1.4231.1	22.8028	8550.83
OXS	2	2	13.73	8.403	8.403	tr|A0A0M5JCT1|A0A0M5JCT1_DROBS	CG7816 OS=Drosophila busckii GN=Dbus_chr3Rg1918 PE=4 SV=1			2	99	HGGKLPEGQTADSCGGACDIEDVDKVCFLR	Carbamidomethyl(C)@14; Carbamidomethyl(C)@18; Carbamidomethyl(C)@27		missed K-L@4; missed K-V@25	0.0226232	3290.5	1097.84	3290.48	1097.83	3	16	1.1.1.1066.1	13.6588	15862.2
OXS	1.07	1.08	13.73	6.865	6.865	tr|A0A0A1XQY5|A0A0A1XQY5_BACCU	Cholinephosphotransferase 1 OS=Bactrocera cucurbitae GN=chpt1_2 PE=3 SV=1			1.07058	98.32	NGSSVAGTSVLSPSIPLTMVILPALIIAQK	Deamidated(N)@1			0.0917793	2977.77	993.597	2977.68	993.566	3	18	1.1.1.1533.1	13.698	15465
OXS	1.12	1.13	42.08	20.3	20.3	tr|D3PIA8|D3PIA8_LEPSM	Chromobox protein homolog 1 OS=Lepeophtheirus salmonis GN=CBX1 PE=2 SV=1			1.12494	95.25	EAEKSKSGGNNSSSSGGGGGSSTNNNNNTDSTSSSTNQAEK			missed K-S@4; missed K-S@6	-0.0794892	3934.57	984.65	3934.65	984.67	4	16	1.1.1.1085.1	12.6625	11950.5
OXS	1.65	1.66	16.76	2.672	2.672	tr|B4YUR2|B4YUR2_DROGR	Coiled-coil Y protein OS=Drosophila grimshawi GN=CCY PE=2 SV=1			1.63827	97.99	QVDCFKQMNQDTYPGGENITNINDCMSELDRLR	Carbamidomethyl(C)@4; Oxidation(M)@8; Carbamidomethyl(C)@25; Oxidation(M)@26		missed K-Q@6; missed R-L@31	-0.174114	3992.57	999.149	3992.74	999.192	4	16	1.1.1.921.1	12.7472	6903.95
OXS	1.57	1.57	36.44	4.085	4.085	tr|W5J575|W5J575_ANODA	DEAD box ATP-dependent RNA helicase OS=Anopheles darlingi GN=AND_009263 PE=3 SV=1			1.56864	97.32	MPEMKPHFTESFKGPESAVDVWTLR	Oxidation(M)@4		missed K-G@13	0.123418	2934.53	979.183	2934.4	979.142	3	15	1.1.1.2801.1	22.6548	4941.18
OXS	1.34	1.34	13.72	1.882	1.882	tr|A0A060H2K4|A0A060H2K4_BEMTA	Dicer 2 OS=Bemisia tabaci PE=2 SV=1			1.33724	95.9	CLKNMLADLSHVLNDMNVFGLYVGALAQIVR	Carbamidomethyl(C)@1; Oxidation(M)@16		missed K-N@3	0.0247866	3489.82	1164.28	3489.79	1164.27	3	12	1.1.1.1740.1	15.7366	5694.15
OXS	1.2	1.21	8.969	1.504	1.504	tr|J9JV55|J9JV55_ACYPI; tr|E9RHH0|E9RHH0_9HEMI	DNA-directed RNA polymerase OS=Acyrthosiphon pisum GN=LOC100160896 PE=3 SV=1; DNA-directed RNA polymerase OS=Uroleucon nigrotuberculatum GN=RPB1 PE=2 SV=1			1.20066	98.67	IMNGEDGKMNGGDDEDTADKMEDDMFLR	Deamidated(N)@3; Oxidation(M)@9; Oxidation(M)@21; Oxidation(M)@25		missed K-M@8; missed K-M@20	-0.0736122	3197.17	1066.73	3197.24	1066.75	3	10	1.1.1.2935.1	23.145	2847.88
OXS	1.19	1.2	13.16	1.375	1.375	tr|M9PEU0|M9PEU0_DROME; sp|Q9VS29|DSCL_DROME; sp|Q9VS29-5|DSCL_DROME	Down syndrome cell adhesion molecule 2, isoform O OS=Drosophila melanogaster GN=Dscam2 PE=4 SV=1; Down syndrome cell adhesion molecule-like protein Dscam2 OS=Drosophila melanogaster GN=Dscam2 PE=2 SV=3; Isoform H of Down syndrome cell adhesion molecule-like protein Dscam2 OS=Drosophila melanogaster GN=Dscam2			1.16115	98.7	MNNNTTSNTNTTATNTTATPSTSSNSNK	Oxidation(M)@1; Deamidated(N)@25			-0.0458579	2891.19	964.736	2891.23	964.751	3	18	1.1.1.2039.1	15.8332	6686.97
OXS	1.61	1.61	22.42	1.003	1.003	tr|A0A0C9RKT0|A0A0C9RKT0_9HYME	Ect4_1 protein OS=Fopius arisanus GN=Ect4_1 PE=4 SV=1			1.5376	97.39	SNGSQLASLLK				0.00339561	1116.62	559.316	1116.61	559.314	2	13	1.1.1.1000.1	12.0119	14100.1
OXS	1.39	1.39	9.903	3.734	3.734	tr|Q29E11|Q29E11_DROPS	GA12627 OS=Drosophila pseudoobscura pseudoobscura GN=Dpse\GA12627 PE=4 SV=2			1.38722	96.72	NIHELLMAGGGTSTVGADSHYEVINDRNNPVAGYQLQRAIAGGSHK			missed R-N@27; missed R-A@38	0.272189	4817.64	803.947	4817.37	803.902	6	16	1.1.1.1804.1	15.2441	15756.6
OXS	1.5	1.5	8.995	0.7293	0.7293	tr|Q29EZ7|Q29EZ7_DROPS	GA16826 OS=Drosophila pseudoobscura pseudoobscura GN=Dpse\GA16826 PE=4 SV=2			1.49485	96.79	SAGGAPGSR				0.0549163	758.422	380.218	758.367	380.191	2	10	1.1.1.918.1	11.6219	48257.1
OXS	2.01	2.01	63.45	15.74	15.74	tr|A0A0L7LNJ0|A0A0L7LNJ0_9NEOP	Gag-like protein OS=Operophtera brumata GN=OBRU01_04803 PE=4 SV=1			2	99	MVSDGGEESDCSVMSVSSHASIPSTASELSR	Oxidation(M)@1; Carbamidomethyl(C)@11			-0.0866899	3214.28	1072.43	3214.37	1072.46	3	19	1.1.1.1312.1	12.5575	24008.3
OXS	1.48	1.49	27.02	2.776	2.776	tr|B4QKY7|B4QKY7_DROSI; tr|A0A0J9UGN1|A0A0J9UGN1_DROSI; tr|A0A0J9UGM5|A0A0J9UGM5_DROSI; tr|A0A0J9RSG0|A0A0J9RSG0_DROSI; tr|A0A0J9RRA9|A0A0J9RRA9_DROSI; tr|A0A0J9RQZ8|A0A0J9RQZ8_DROSI; tr|A0A0J9RQZ3|A0A0J9RQZ3_DROSI; tr|A0A0J9RQU9|A0A0J9RQU9_DROSI; tr|A0A0J9RQU4|A0A0J9RQU4_DROSI	GD13029 OS=Drosophila simulans GN=Dsim\GD13029 PE=4 SV=1; Uncharacterized protein, isoform G OS=Drosophila simulans GN=Dsim\GD13029 PE=4 SV=1; Uncharacterized protein, isoform A OS=Drosophila simulans GN=Dsim\GD13029 PE=4 SV=1; Uncharacterized protein, isoform F OS=Drosophila simulans GN=Dsim\GD13029 PE=4 SV=1; Uncharacterized protein, isoform C OS=Drosophila simulans GN=Dsim\GD13029 PE=4 SV=1; U…			1.46852	97.03	MMDNDDSLLNNGGPQSGAETVYGTEDNNMVMSEK				-0.0344974	3662.48	1221.83	3662.51	1221.84	3	10	1.1.1.1392.1	12.8774	10728.9
OXS	2	2	22.03	5.305	5.305	tr|B4PWT4|B4PWT4_DROYA	GE15466 OS=Drosophila yakuba GN=Dyak\GE15466 PE=4 SV=1			2	99	MATSAISGVGGGGGVGSGVGVAATSPVRRSTAR	Oxidation(M)@1		missed R-R@28; missed R-S@29	0.124184	2945.63	982.885	2945.51	982.844	3	15	1.1.1.1779.1	15.672	9674.67
OXS	1.45	1.45	20.14	0.3592	0.3592	tr|B3MC10|B3MC10_DROAN	GF13334 OS=Drosophila ananassae GN=Dana\GF13334 PE=4 SV=1			1.4318	97.08	KDDDEGAGGGDGGYER			missed K-D@1	-0.0758831	1596.55	533.192	1596.63	533.217	3	9	1.1.1.278.1	8.56883	1358.41
OXS	1.64	1.66	21.17	3.528	3.528	tr|B3MNY3|B3MNY3_DROAN	GF15689 OS=Drosophila ananassae GN=Dana\GF15689 PE=3 SV=1			1.63827	97.99	FSLFFLIVFITALVSQSIGLAVGAALSLK				0.126395	3024.89	1009.3	3024.77	1009.26	3	14	1.1.1.1849.1	15.1713	7924.8
OXS	1.68	1.68	11.96	11.96	11.96	tr|B3NXK6|B3NXK6_DROER	GG19374 OS=Drosophila erecta GN=Dere\GG19374 PE=3 SV=1			1.67778	98.16	MALSTEKSLTLVLLAAISVCGQPFEPHGTSPMK	Oxidation(M)@1; Carbamidomethyl(C)@20; Oxidation(M)@32		missed K-S@7	0.0222635	3544.82	1182.61	3544.8	1182.61	3	10	1.1.1.2961.1	23.2487	2752.11
OXS	1.36	1.38	28.68	3.247	3.247	tr|B4K1W9|B4K1W9_DROGR	GH25306 OS=Drosophila grimshawi GN=Dgri\GH25306 PE=4 SV=1			1.34679	96.43	GAVIIFLPGYQDMTKLMDIMSESLPSNVIK			missed K-L@15	0.114909	3309.82	1104.28	3309.71	1104.24	3	12	1.1.1.2153.1	15.6796	8776.41
OXS	1.57	1.57	9.379	2.609	2.609	tr|B4KVA2|B4KVA2_DROMO	GI11518 OS=Drosophila mojavensis GN=Dmoj\GI11518 PE=4 SV=1			1.56864	99	CSMVLNVKIAPPQPQTQAQVNPNADAFNLVLGPIATR	Carbamidomethyl(C)@1; Deamidated(Q)@13		missed K-I@8	0.298791	3973.35	663.233	3973.06	663.183	6	17	1.1.1.2312.1	15.8022	31059.6
OXS	2.01	2.01	28.56	2.492	2.492	tr|B4L643|B4L643_DROMO	GI16247 OS=Drosophila mojavensis GN=Dmoj\GI16247 PE=4 SV=1			2	99	IANAVGGGGGGNGSGSASSGSSGK				-0.0212159	1891.84	946.928	1891.86	946.938	2	15	1.1.1.1279.1	13.4911	12058.9
OXS	2	2	33.33	22.22	22.22	tr|B4KPD8|B4KPD8_DROMO	GI20906 OS=Drosophila mojavensis GN=Dmoj\GI20906 PE=4 SV=1			2	99	ILLVVALIGLVATVDLDEKAETLERK			missed K-A@19; missed R-K@25	0.0819264	2820.74	941.254	2820.66	941.227	3	14	1.1.1.2232.1	15.6269	8466.19
OXS	1.61	1.61	32.53	2.267	2.267	tr|B4LQQ8|B4LQQ8_DROVI	GJ13114 OS=Drosophila virilis GN=Dvir\GJ13114 PE=4 SV=1			1.60206	97.51	NSPSFEHVLTAITQVVR				-0.0523704	1896.95	633.325	1897.01	633.343	3	13	1.1.1.1255.1	13.2556	10512.8
OXS	1.16	1.16	21.56	4.858	4.858	tr|B4LBI5|B4LBI5_DROVI	GJ13978 OS=Drosophila virilis GN=Dvir\GJ13978 PE=4 SV=1			1.08092	98.11	GGNGGMGGNGIGYAGMCGNGMGMGLGGMRIGPNGPNGPNGNGGMGMGR	Deamidated(N)@9; Carbamidomethyl(C)@17; Oxidation(M)@44; Oxidation(M)@46		missed R-I@29	-0.0935765	4414.71	1472.58	4414.81	1472.61	3	13	1.1.1.1812.1	15.7279	11485.4
OXS	2	2	37.56	5.038	5.038	tr|B4MEG1|B4MEG1_DROVI	GJ14809 OS=Drosophila virilis GN=Dvir\GJ14809 PE=4 SV=1			2	99	SMNISVGGGGGGGGGSMNNIDEKESPNTMLYGK	Deamidated(N)@18		missed K-E@23	-0.137853	3215.28	1072.77	3215.42	1072.81	3	19	1.1.1.1322.1	12.5946	15409.8
OXS	1.96	1.96	8.579	1.877	1.877	tr|B4MCW0|B4MCW0_DROVI	GJ15256 OS=Drosophila virilis GN=Dvir\GJ15256 PE=4 SV=1			1.95861	99	YAYYNPR				0.00239661	945.437	473.726	945.434	473.725	2	9	1.1.1.709.1	11.0023	5401.07
OXS	1.36	1.37	11.98	2.212	2.212	tr|B4LNJ5|B4LNJ5_DROVI	GJ19897 OS=Drosophila virilis GN=Dvir\GJ19897 PE=4 SV=1			1.35655	96.11	WSQFLRSTALRLILASLLAICCIR	Carbamidomethyl(C)@21; Carbamidomethyl(C)@22		missed R-S@6; missed R-L@11	-0.133686	2860.46	954.494	2860.59	954.538	3	15	1.1.1.2104.1	15.5028	8893.16
OXS	1.61	1.61	24.01	6.859	6.859	tr|B4M0M3|B4M0M3_DROVI	GJ23148 OS=Drosophila virilis GN=Dvir\GJ23148 PE=4 SV=1			1.60206	99	LYVINLLLLLLLTGQLLTDPALSTSKIDFINNIIAKVQNERPVETLLFMK	Deamidated(N)@32; Oxidation(M)@49		missed K-I@26; missed K-V@36	-0.00732779	5668.21	1418.06	5668.22	1418.06	4	12	1.1.1.2094.1	16.0404	10044.6
OXS	1.42	1.43	16.78	3.908	3.908	tr|B4LZL4|B4LZL4_DROVI	GJ24002 OS=Drosophila virilis GN=Dvir\GJ24002 PE=4 SV=1			1.42022	96.27	GYVMPDRLVGLDLKLAR	Oxidation(M)@4		missed R-L@7; missed K-L@14	0.115043	1931.18	644.734	1931.07	644.696	3	14	1.1.1.1540.1	15.0383	10273.5
OXS	1.22	1.23	18.65	2.842	2.842	tr|B4NKQ2|B4NKQ2_DROWI	GK13319 OS=Drosophila willistoni GN=Dwil\GK13319 PE=4 SV=1			1.21467	96.36	LQNGNGDGSGNGNGSK				0.0884483	1474.73	492.583	1474.64	492.554	3	11	1.1.1.579.1	10.4349	4482.75
OXS	2.01	2.01	22.52	2.886	1.608	tr|B4NPH1|B4NPH1_DROWI	GK15212 OS=Drosophila willistoni GN=Dwil\GK15212 PE=4 SV=1			2	99	GGGGGSGAGNAAANAAGPGNAAGGGAGAGAGGAR	Deamidated(N)@20			0.094536	2466.19	823.072	2466.1	823.04	3	20	1.1.1.1011.1	12.3161	13686.6
OXS	1.46	1.46	19.26	8.395	8.395	tr|B4MYF4|B4MYF4_DROWI	GK22209 OS=Drosophila willistoni GN=Dwil\GK22209 PE=4 SV=1			1.45593	99	MSLFGALMGDFDDDLGFMNNHINHQMNAMNMQMR	Oxidation(M)@8; Deamidated(N)@23			-0.049516	3962.59	1321.87	3962.64	1321.89	3	18	1.1.1.921.1	12.9515	13933.5
OXS	1.8	1.8	14.78	2.067	2.067	tr|B4NG31|B4NG31_DROWI	GK22759 (Fragment) OS=Drosophila willistoni GN=Dwil\GK22759 PE=4 SV=1			1.79588	99	NSVGAKSTGSGNTITNGSGSASTGQAR	Deamidated(N)@1		missed K-S@6	0.044519	2467.2	823.407	2467.15	823.392	3	16	1.1.1.1024.1	12.3863	8821.11
OXS	1.7	1.7	8.592	8.592	8.592	tr|B4HDB1|B4HDB1_DROPE; tr|B4GUL0|B4GUL0_DROPE	GL16644 OS=Drosophila persimilis GN=Dper\GL16644 PE=3 SV=1; GL24505 OS=Drosophila persimilis GN=Dper\GL24505 PE=3 SV=1			1.69897	98.21	NGGNNGGAGGGGGGGGGSGGGGGGGGGAGGGGNNRR			missed R-R@35	0.136434	2612.23	871.75	2612.09	871.705	3	16	1.1.1.1222.1	12.1184	8472.24
OXS	1.85	1.85	59.7	59.7	59.7	tr|B7QKG8|B7QKG8_IXOSC; tr|B7PQR4|B7PQR4_IXOSC; tr|B7PML5|B7PML5_IXOSC; tr|B7QMB8|B7QMB8_IXOSC; tr|B7QJ08|B7QJ08_IXOSC; tr|B7QIC5|B7QIC5_IXOSC; tr|B7Q8C1|B7Q8C1_IXOSC; tr|B7Q5W9|B7Q5W9_IXOSC; tr|B7PVB4|B7PVB4_IXOSC; tr|B7PNW2|B7PNW2_IXOSC; tr|B7PM45|B7PM45_IXOSC; tr|B7PK11|B7PK11_IXOSC; tr|B7PJU5|B7PJU5_IXOSC; tr|B7P9J8|B7P9J8_IXOSC; tr|A7UTZ4|A7UTZ4_ANOGA; tr|B7PZ39|B7PZ39_IXOSC	Glycine-rich protein GWK, putative (Fragment) OS=Ixodes scapularis GN=IscW_ISCW023646 PE=4 SV=1; Secreted protein, putative (Fragment) OS=Ixodes scapularis GN=IscW_ISCW005929 PE=4 SV=1; Putative uncharacterized protein (Fragment) OS=Ixodes scapularis GN=IscW_ISCW019172 PE=4 SV=1; Putative uncharacterized protein (Fragment) OS=Ixodes scapularis GN=IscW_ISCW013527 PE=4 SV=1; Putative uncharacterize…			1.85387	98.44	GGGGGGGGGGGGGGGGGGGGGGGGGGGGGGGGGGGGGGGG				0.0569938	2298.93	767.316	2298.87	767.297	3	17	1.1.1.1200.1	12.0022	3947.69
OXS	2	2	5.225	1.861	1.861	tr|B4HMN0|B4HMN0_DROSE	GM20538 OS=Drosophila sechellia GN=Dsec\GM20538 PE=4 SV=1			2	99	SVPGMGMGMAMGVGLNGGTLARLAAR	Oxidation(M)@5; Oxidation(M)@7; Oxidation(M)@9		missed R-L@22	0.0108923	2522.23	841.752	2522.22	841.748	3	18	1.1.1.942.1	12.4003	20701.3
OXS	2	2	32.58	10.32	10.32	tr|B4HJ40|B4HJ40_DROSE	GM24436 OS=Drosophila sechellia GN=Dsec\GM24436 PE=4 SV=1			2	99	SGGGGCGGGVAGVTLQEEDAHSSSTDSCSSGR	Carbamidomethyl(C)@6; Carbamidomethyl(C)@28			-0.0111651	3025.23	1009.42	3025.24	1009.42	3	18	1.1.1.916.1	12.7225	7158.72
OXS	2	2	13.94	2.689	2.689	tr|M5AWW7|M5AWW7_GRARO	GTx-VA1 OS=Grammostola rosea PE=2 SV=1			2	99	NFGVGQNLFQR				0.0029569	1278.65	640.332	1278.65	640.331	2	16	1.1.1.1140.1	12.2906	20260.6
OXS	1.4	1.41	11.15	1.617	1.617	tr|A0A0L7R163|A0A0L7R163_9HYME	Homeotic protein spalt-major OS=Habropoda laboriosa GN=WH47_12000 PE=4 SV=1			1.39794	96.08	YTEEHSEEADDQDDEDEDR				-0.1467	2325.68	776.234	2325.83	776.283	3	10	1.1.1.2625.1	21.3702	23256.3
OXS	1.38	1.38	31.11	2.121	2.121	tr|B0W422|B0W422_CULQU	Importin OS=Culex quinquefasciatus GN=CpipJ_CPIJ001782 PE=4 SV=1			1.36653	96.17	LEESEMTVLINATKCLATWLK	Oxidation(M)@6; Carbamidomethyl(C)@15		missed K-C@14	-0.0575405	2465.2	822.74	2465.25	822.759	3	17	1.1.1.1214.1	12.0864	27224.1
OXS	1.36	1.37	8.855	5.4	5.4	tr|F4WB89|F4WB89_ACREC	Importin subunit alpha-1 (Fragment) OS=Acromyrmex echinatior GN=G5I_02795 PE=4 SV=1			1.35655	98.95	TVGNIVTIGDDAHKNAVISAGGLSR	Deamidated(N)@15		missed K-N@14	-0.0934851	2465.19	822.739	2465.29	822.77	3	18	1.1.1.813.1	12.1221	18249
OXS	1.2	1.2	17.88	1.756	1.756	tr|E0VWB3|E0VWB3_PEDHC	Neuroglian, putative OS=Pediculus humanus subsp. corporis GN=Phum_PHUM477110 PE=4 SV=1			1.19382	96.5	LDKLDTGNYGCNATNSLGYVYK	Carbamidomethyl(C)@11		missed K-L@3	0.0421055	2465.2	822.739	2465.15	822.725	3	16	1.1.1.1203.1	12.2274	16932.7
OXS	1.02	1.03	57.69	36.54	36.54	tr|Q9GP72|Q9GP72_DROLR	NONA protein (Fragment) OS=Drosophila littoralis GN=nonA PE=4 SV=1			1.01773	97.87	QRFGPNNQNGGGGSVGGGVGGGGGSGGGGGGGGQNQNK	Deamidated(N)@37		missed R-F@2	-0.141141	3199.27	1067.43	3199.41	1067.48	3	18	1.1.1.1072.1	12.8647	18725.2
OXS	1.14	1.17	31.7	3.742	3.742	tr|E2BFP8|E2BFP8_HARSA	Partitioning-defective 3-like protein B OS=Harpegnathos saltator GN=EAI_09226 PE=4 SV=1			1.13077	98.37	QEEISSSIPDPQGTATSTSMVTDVLENSKYWNALNR	Oxidation(M)@20; Deamidated(N)@27		missed K-Y@29	-0.239904	3984.61	797.93	3984.85	797.978	5	16	1.1.1.919.1	11.6242	23719.9
OXS	1.85	1.85	6.508	0.2049	0.2049	tr|A0A0N0BC30|A0A0N0BC30_9HYME	Pescadillo like protein OS=Melipona quadrifasciata GN=WN51_03904 PE=4 SV=1			1.82391	99	DAVCNGINHKAICECPPGYGGNARVSCVLLGCK	Carbamidomethyl(C)@4; Carbamidomethyl(C)@13; Carbamidomethyl(C)@15; Carbamidomethyl(C)@27; Carbamidomethyl(C)@32		missed K-A@10; missed R-V@24	-0.115966	3645.56	1216.19	3645.67	1216.23	3	13	1.1.1.1992.1	15.9865	10431.1
OXS	1.26	1.27	15.13	6.529	6.529	tr|G6DRL3|G6DRL3_DANPL	Polo-like kinase 4 OS=Danaus plexippus GN=KGM_07600 PE=4 SV=1			1.25964	97.1	QEVTIHSRLKHPAILELYTFFEDVHYVYLVLELAHNGELAK	Gln->pyro-Glu@N-term		missed R-L@8; missed K-H@10	0.115625	4817.64	803.947	4817.52	803.928	6	14	1.1.1.1729.1	15.6968	11010.2
OXS	1.29	1.3	19.38	2.809	2.809	tr|V9LL08|V9LL08_APOLU	Polygalacturonase 1 OS=Apolygus lucorum GN=PG1 PE=2 SV=1			1.29243	95.49	GEPTGGIPIK				0.031618	967.565	484.79	967.534	484.774	2	11	1.1.1.899.1	11.5646	22189.9
OXS	1.48	1.48	73.75	12.5	12.5	tr|A0A084W0N9|A0A084W0N9_ANOSI	Protein 4.1 OS=Anopheles sinensis GN=ZHAS_00011700 PE=4 SV=1			1.48149	96.73	MPPAPPVSPR				0.0882834	1047.64	524.828	1047.55	524.784	2	11	1.1.1.1354.1	14.3885	413753
OXS	1.1	1.11	42.03	5.374	5.374	tr|A0A0K8U9W2|A0A0K8U9W2_BACLA	Protein disulfide-isomerase A5 OS=Bactrocera latifrons GN=Pdia5_0 PE=4 SV=1			1.09691	99	EADWSADPNSEIVHLTSQGFEPALKDEK	Deamidated(Q)@18		missed K-D@25	0.129517	3113.58	1038.87	3113.45	1038.82	3	15	1.1.1.1917.1	15.393	8965.54
OXS	2.37	2.37	49.32	2.221	1.538	tr|A0A0K2THH9|A0A0K2THH9_LEPSM	Protein lethal(2)essential for lifelike [Ceratitis capitata] OS=Lepeophtheirus salmonis PE=3 SV=1			2	99	LGKELGAIAGAEAGKLAGGEAASIAGK			missed K-E@3; missed K-L@15	-0.00399103	2409.32	804.114	2409.32	804.115	3	16	1.1.1.2259.1	16.107	5226.91
OXS	1.15	1.15	16.69	1.873	1.873	tr|A0A026WNL0|A0A026WNL0_CERBI	Putative 1-phosphatidylinositol-3-phosphate 5-kinase OS=Cerapachys biroi GN=X777_02293 PE=4 SV=1			1.14267	98.64	QSESMEQTPDDDSTSMMNFPLDSSEGRSLPNVLKR	Oxidation(M)@5; Oxidation(M)@16; Oxidation(M)@17; Deamidated(N)@18		missed R-S@27; missed K-R@34	-0.120708	3976.6	1326.54	3976.72	1326.58	3	19	1.1.1.1305.1	12.803	31226
OXS	2	2	12.33	12.33	12.33	tr|U5EP39|U5EP39_9DIPT	Putative cuticular protein 97eb (Fragment) OS=Corethrella appendiculata PE=2 SV=1			2	99	ALVSVIAAQKFQQQLTTPVPILKQLNR			missed K-F@10; missed K-Q@23	0.124466	3003.88	1002.3	3003.76	1002.26	3	14	1.1.1.1806.1	15.7073	8029.95
OXS	1.93	1.93	21.42	0.9518	0.9518	tr|A0A0L0CKS4|A0A0L0CKS4_LUCCU	Putative DNA helicase Ino80 OS=Lucilia cuprina GN=FF38_02262 PE=4 SV=1			1.92082	98.83	GSTRRGGGNGAAATSR			missed R-R@4; missed R-G@5	-0.00770504	1474.73	492.583	1474.73	492.586	3	14	1.1.1.535.1	10.3237	9777.81
OXS	1.4	1.64	10.19	10.19	10.19	tr|A0A0N1IHF2|A0A0N1IHF2_PAPMA	Putative E3 ubiquitin-protein ligase HERC2 OS=Papilio machaon GN=RR48_03849 PE=4 SV=1			1.39794	97.93	RLALEAKLVAPPSSVWFIDGIK			missed R-L@1; missed K-L@7	-0.0558102	2409.32	804.115	2409.38	804.133	3	14	1.1.1.2203.1	15.8764	12911.1
OXS	1.29	1.3	11.66	7.94	7.94	tr|A0A023F6M2|A0A023F6M2_TRIIF	Putative ecdysteroid kinase OS=Triatoma infestans PE=2 SV=1			1.29243	97.23	TLMEEFEDRRETLWCEMIAYTPYDMIALDDLK	Carbamidomethyl(C)@15; Oxidation(M)@17; Oxidation(M)@25		missed R-R@9; missed R-E@10	-0.197454	4028.62	806.732	4028.82	806.771	5	13	1.1.1.1139.1	11.8823	5619.02
OXS	1.5	1.5	20.5	3.942	3.942	tr|U5EU00|U5EU00_9DIPT	Putative kcnq potassium channel isoform i OS=Corethrella appendiculata PE=2 SV=1			1.49485	99	FDYSNGNSNGESSGGGQMELLSPEMKPKQR	Deamidated(N)@5; Oxidation(M)@25		missed K-Q@28	-0.104676	3260.33	1087.78	3260.44	1087.82	3	16	1.1.1.4528.1	22.7792	33882.9
OXS	1.7	1.7	61.18	28.24	28.24	tr|B0XIG2|B0XIG2_CULQU	Putative uncharacterized protein (Fragment) OS=Culex quinquefasciatus GN=CpipJ_CPIJ019266 PE=4 SV=1			1.69897	98.02	MAPGNGAGAPEGGGGGGGSGPPSR	Oxidation(M)@1			-0.0451924	1966.81	656.611	1966.86	656.626	3	14	1.1.1.1979.1	17.5238	15272.3
OXS	1.26	1.26	18.21	2.981	2.981	tr|E9HAZ6|E9HAZ6_DAPPU	Putative uncharacterized protein DISCO OS=Daphnia pulex GN=DISCO PE=4 SV=1			1.25181	95.04	LFQQQQQVADSYLSDNDGRSDMSDQSAGGGSSSPGRK	Oxidation(M)@22		missed R-S@19; missed R-K@36	-0.143899	3918.59	1307.2	3918.73	1307.25	3	16	1.1.1.1116.1	12.7648	12261.8
OXS	1.1	1.12	19.9	4.408	4.408	tr|D2A5G4|D2A5G4_TRICA	Putative uncharacterized protein GLEAN_15177 OS=Tribolium castaneum GN=GLEAN_15177 PE=4 SV=1			1.10237	98.5	LEDMLKNEAKPPPMSMGGNSKMGANMAMPPYEMMR	Deamidated(N)@25; Oxidation(M)@28; Oxidation(M)@33; Oxidation(M)@34		missed K-N@6; missed K-M@21	-0.157775	3932.55	984.145	3932.71	984.184	4	17	1.1.1.1106.1	12.7336	21966.7
OXS	1.07	1.08	19.1	1.048	1.048	tr|D2A5P0|D2A5P0_TRICA	Putative uncharacterized protein GLEAN_15569 OS=Tribolium castaneum GN=GLEAN_15569 PE=4 SV=1			1.0655	98.99	NLDSFLAEFNLGDAAQVTEGNIK	Deamidated(Q)@16			0.00388485	2466.2	823.072	2466.19	823.071	3	17	1.1.1.1198.1	12.2025	21492.9
OXS	2	2	29.35	19.4	19.4	tr|E9HIV4|E9HIV4_DAPPU	Putative uncharacterized protein OS=Daphnia pulex GN=DAPPUDRAFT_114652 PE=4 SV=1			2	99	YSFVAEQGDPQYLTFLMNLTVDILGITVEGIGLTKMQAK	Oxidation(M)@17		missed K-M@35	0.113184	4319.32	1440.78	4319.21	1440.74	3	15	1.1.1.3153.1	22.8229	6500.12
OXS	1.14	1.15	32.67	24	24	tr|E2C8V2|E2C8V2_HARSA	Putative uncharacterized protein OS=Harpegnathos saltator GN=EAI_17523 PE=4 SV=1			1.14267	97.02	QINDLFQEQASEDDKSVSSESSDGSDAYIENVLTRK	Gln->pyro-Glu@N-term		missed K-S@15; missed R-K@35	-0.195279	3986.62	997.662	3986.81	997.711	4	15	1.1.1.1159.1	11.8333	10363
OXS	1.25	1.26	44.59	13.85	13.85	tr|E0VKZ5|E0VKZ5_PEDHC	Putative uncharacterized protein OS=Pediculus humanus subsp. corporis GN=Phum_PHUM276130 PE=4 SV=1			1.25181	95.53	YMRIDCTSHFTARIASSMGFDCIFQMAYEDYK	Oxidation(M)@2; Carbamidomethyl(C)@6; Oxidation(M)@18; Carbamidomethyl(C)@22; Oxidation(M)@26		missed R-I@3; missed R-I@13	-0.0972991	3961.59	991.405	3961.69	991.429	4	16	1.1.1.1411.1	12.9609	12820.9
OXS	1.48	1.48	20.69	12.32	12.32	tr|A0A067RAT4|A0A067RAT4_ZOONE	Ras-related protein Rab-30 OS=Zootermopsis nevadensis GN=L798_09481 PE=3 SV=1			1.48149	99	YDSNSPTINGRTTVIGDGGCCSRMS	Deamidated(N)@9; Carbamidomethyl(C)@20; Carbamidomethyl(C)@21		missed R-T@11; missed R-M@23	0.000923284	2705.15	902.724	2705.15	902.723	3	15	1.1.1.809.1	12.3944	4874.53
OXS	2	2	9.836	8.197	8.197	tr|A0A023GLJ2|A0A023GLJ2_9ACAR	S-adenosylmethionine synthase (Fragment) OS=Amblyomma triste PE=2 SV=1			2	99	YLDDETVFHINPCGSFTEGGPMGDAGLTGR	Carbamidomethyl(C)@13			-0.147628	3212.27	1071.76	3212.42	1071.81	3	18	1.1.1.1105.1	12.5317	12682.9
OXS	2	2	26.27	4	4	tr|A0A0M4EQ02|A0A0M4EQ02_DROBS	SF1 OS=Drosophila busckii GN=Dbus_chr3Rg1047 PE=4 SV=1			2	99	GFASLFSSQNSNDSASNGMEENSMDSAAER	Oxidation(M)@19			-0.0156735	3155.25	1052.76	3155.27	1052.76	3	17	1.1.1.1184.1	12.427	25227.3
OXS	1.5	1.5	18.46	1.141	1.141	tr|A0A0L7RJ69|A0A0L7RJ69_9HYME	Sterile alpha and TIR motif-containing protein 1 (Fragment) OS=Habropoda laboriosa GN=WH47_02171 PE=4 SV=1			1.46852	96.96	SNGSQLASLLK				0.00241904	1116.62	559.315	1116.61	559.314	2	14	1.1.1.1219.1	12.1049	22078.1
OXS	1.3	1.3	16.34	2.154	2.154	tr|K7J033|K7J033_NASVI	T-complex protein 1 subunit alpha OS=Nasonia vitripennis GN=LOC100115577 PE=3 SV=1			1.29243	95.48	YFVDAGAMAVRR	Oxidation(M)@8		missed R-R@11	-0.00941677	1370.67	686.341	1370.68	686.346	2	12	1.1.1.959.1	11.7447	16455
OXS	1.28	1.29	12.76	1.624	1.624	tr|V5GGK9|V5GGK9_ANOGL; tr|V5FZJ1|V5FZJ1_ANOGL	Transposon Ty3-I Gag-Pol polyprotein (Fragment) OS=Anoplophora glabripennis GN=YI31B PE=4 SV=1; Transposon Ty3-I Gag-Pol polyprotein (Fragment) OS=Anoplophora glabripennis GN=YI31B PE=4 SV=1			1.27572	95.33	QITVTADVHAAPPTPIKIRIR			missed K-I@17; missed R-I@19	0.0933612	2296.43	766.484	2296.34	766.453	3	13	1.1.1.1252.1	12.2484	6715.16
OXS	2.01	2.01	25.03	5.111	5.111	tr|V5HCX1|V5HCX1_IXORI	Uncharacterized protein (Fragment) OS=Ixodes ricinus PE=2 SV=1			2	99	WSNTACDSSSYSCGSSLDLAESGNNGTGPPASLASSPLR	Carbamidomethyl(C)@6; Carbamidomethyl(C)@13; Deamidated(N)@25			-0.108379	3960.59	1321.2	3960.7	1321.24	3	22	1.1.1.1098.1	12.9604	48798.9
OXS	2	2	29.37	24.48	24.48	tr|S4P317|S4P317_9NEOP	Uncharacterized protein (Fragment) OS=Pararge aegeria PE=4 SV=1			2	99	SESSNTIVVTTASLANVVMTPLLLKTSTTPKATIR			missed K-T@25; missed K-A@31	-0.0816988	3643.93	1215.65	3644.01	1215.68	3	13	1.1.1.1778.1	15.6695	9746.12
OXS	2	2	29.05	24.32	24.32	tr|A0A087TAD1|A0A087TAD1_9ARAC	Uncharacterized protein (Fragment) OS=Stegodyphus mimosarum GN=X975_03447 PE=4 SV=1			2	99	EKSGTEESIDESSGETDDVDNGLSINESELQNESFK			missed K-S@2	-0.130951	3917.56	980.398	3917.69	980.431	4	20	1.1.1.903.1	12.6715	34049.4
OXS	1.26	1.27	16.27	1.185	1.185	tr|J9M9G0|J9M9G0_ACYPI	Uncharacterized protein OS=Acyrthosiphon pisum PE=4 SV=2			1.25964	95.13	MTDSRGTPSGNLGSLGSIK			missed R-G@5	-0.0162149	1876.92	626.646	1876.93	626.651	3	14	1.1.1.828.1	11.9499	4476.6
OXS	1.7	1.7	76.15	30	30	tr|A0A023GCT8|A0A023GCT8_9ACAR	Uncharacterized protein OS=Amblyomma triste PE=2 SV=1			1.69897	99	GGSFGVGSQGSQYGQGGFGYNQGGSNRRQYGNAATYGDR	Deamidated(N)@26		missed R-R@27; missed R-Q@28	-0.136819	3962.6	1321.87	3962.73	1321.92	3	17	1.1.1.1225.1	13.0625	10541.6
OXS	1.75	1.75	11.11	2.222	2.222	tr|W5JR64|W5JR64_ANODA	Uncharacterized protein OS=Anopheles darlingi GN=AND_002843 PE=4 SV=1			1.74473	98.24	NQGLSLSATQLLALR				-0.0444288	1583.86	792.935	1583.9	792.957	2	15	1.1.1.979.1	11.9365	10294.1
OXS	1.32	1.32	18.82	5.412	5.412	tr|W5J545|W5J545_ANODA	Uncharacterized protein OS=Anopheles darlingi GN=AND_009315 PE=4 SV=1			1.24413	96.57	DATVAQEGREAGLSSVTSDHDDAADTGGASGAGSSDGGGGGGGR			missed R-E@9	-0.0998785	3918.57	1307.2	3918.67	1307.23	3	18	1.1.1.1351.1	12.7212	41151
OXS	2	2	24.95	4.991	4.991	tr|W4WFS4|W4WFS4_ATTCE	Uncharacterized protein OS=Atta cephalotes PE=4 SV=1			2	99	NDAVINKPIFDNIVTTKSKTLSGNAIR			missed K-S@17; missed K-T@19	0.0252914	2928.63	977.217	2928.6	977.208	3	17	1.1.1.997.1	13.3458	7912.02
OXS	2.01	2.01	24.73	1.682	1.682	tr|A0A0A1WSE8|A0A0A1WSE8_BACCU	Uncharacterized protein OS=Bactrocera cucurbitae GN=g.29919 PE=4 SV=1			2	99	RAATTTPTAALASARTK			missed R-A@1; missed R-T@15	0.0808947	1687.02	563.347	1686.94	563.32	3	10	1.1.1.173.1	4.52223	1703.58
OXS	1.52	1.52	19.61	0.6171	0.6171	tr|H9IW66|H9IW66_BOMMO	Uncharacterized protein OS=Bombyx mori GN=Bmo.22 PE=4 SV=1			1.49485	97.42	NVAEISKVAEVNESSDNK			missed K-V@7	-0.062537	1931.88	966.948	1931.94	966.979	2	13	1.1.1.912.1	11.6013	11586.8
OXS	1.85	1.85	9.539	9.539	9.539	tr|H9ISF8|H9ISF8_BOMMO	Uncharacterized protein OS=Bombyx mori GN=LOC101746904 PE=4 SV=1			1.85387	98.78	ILLGGGGGGGGGGGGGGGGGGGGGGGGGGGGGGGGGGGGGGGGGGGGGGGGGGGNNPSDK				-0.0855599	3920.56	981.148	3920.65	981.17	4	19	1.1.1.1164.1	12.9395	21603
OXS	1.33	1.34	17.27	0.8591	0.8591	tr|G6CR79|G6CR79_DANPL	Uncharacterized protein OS=Danaus plexippus GN=KGM_00312 PE=4 SV=1			1.3279	96.25	VETTQRQFVDVESEIIPIGSAEYEQIQTHGKIITPIK			missed R-Q@6; missed K-I@31	-0.113325	4196.09	1399.7	4196.2	1399.74	3	12	1.1.1.1776.1	14.9309	10766.8
OXS	1.23	1.24	12.37	4.748	4.748	tr|G6DEX8|G6DEX8_DANPL	Uncharacterized protein OS=Danaus plexippus GN=KGM_11350 PE=4 SV=1			1.22915	95.33	MEARFKQQQTTYSESESEEEDVYGQLISCFNGK	Oxidation(M)@1; Carbamidomethyl(C)@29		missed R-F@4; missed K-Q@6	-0.164818	3933.57	984.399	3933.73	984.44	4	16	1.1.1.1300.1	12.7497	10675.7
OXS	1.58	1.58	54.55	19.32	19.32	tr|J3JZB1|J3JZB1_DENPD	Uncharacterized protein OS=Dendroctonus ponderosae PE=2 SV=1			1.56864	99	RAQQDQEMAEESNNDSENEEDMEGVVEYCGEVTL	Deamidated(N)@18; Oxidation(M)@22; Carbamidomethyl(C)@29		missed R-A@1	0.0241771	3950.58	988.651	3950.55	988.645	4	20	1.1.1.1349.1	12.7103	13631.9
OXS	1.28	1.29	11.76	7.563	7.563	tr|A0A0A9Y6Z0|A0A0A9Y6Z0_LYGHE	Uncharacterized protein OS=Lygus hesperus GN=CM83_19476 PE=4 SV=1			1.284	95.4	TKNAKLIEK			missed K-N@2; missed K-L@5	-0.0940041	1043.54	522.777	1043.63	522.824	2	14	1.1.1.597.1	11.0638	19345.2
OXS	1.8	1.8	7.682	3.073	3.073	tr|T1GLG0|T1GLG0_MEGSC	Uncharacterized protein OS=Megaselia scalaris PE=3 SV=1			1.79588	98.56	MFKCVVLLQVLAIATAYKINGR	Carbamidomethyl(C)@4		missed K-C@3; missed K-I@18	0.136578	2507.55	836.857	2507.41	836.811	3	16	1.1.1.1519.1	13.4971	23070.1
OXS	1.28	1.28	20.54	1.622	1.622	tr|T1PBH7|T1PBH7_MUSDO	Uncharacterized protein OS=Musca domestica PE=2 SV=1			1.27572	95.01	KHSFHDDQAMVADDYESGDSMDSEERR			missed K-H@1; missed R-R@26	-0.0304511	3156.25	1053.09	3156.28	1053.1	3	15	1.1.1.894.1	12.6006	6427.95
OXS	2.05	2.05	28.7	4.511	4.511	tr|K7IWD1|K7IWD1_NASVI	Uncharacterized protein OS=Nasonia vitripennis GN=LOC100120006 PE=4 SV=1			2	99	LERKASAGGLVTAVAPVVINGNGVWVGWPGMHMENR	Oxidation(M)@31; Oxidation(M)@33		missed R-K@3; missed K-A@4	0.025024	3803.96	1268.99	3803.94	1268.99	3	16	1.1.1.1697.1	14.9059	12898.4
OXS	1.43	1.44	15.6	0.4333	0.4333	tr|A0A0L7LSB1|A0A0L7LSB1_9NEOP	Uncharacterized protein OS=Operophtera brumata GN=OBRU01_02667 PE=4 SV=1			1.4318	97.83	QGIQQIASK				0.00184938	971.542	486.778	971.54	486.777	2	13	1.1.1.1005.1	11.1901	12782.5
OXS	1.11	1.12	22.77	1.705	1.705	tr|A0A0L7LGJ9|A0A0L7LGJ9_9NEOP	Uncharacterized protein OS=Operophtera brumata GN=OBRU01_09025 PE=4 SV=1			1.10237	95.02	YEISITSRGQCIVGSPFAVTATNNIIRILEK	Carbamidomethyl(C)@11		missed R-G@8; missed R-I@27	0.134941	3449.97	1151	3449.83	1150.95	3	11	1.1.1.1394.1	13.1546	11866.8
OXS	1.45	1.45	16.67	7.598	7.598	tr|T1HQH3|T1HQH3_RHOPR	Uncharacterized protein OS=Rhodnius prolixus PE=4 SV=1			1.4437	96.42	KEVSCIIVHLWHSKPEHPVLQCPCCYVFVTR	Carbamidomethyl(C)@5; Carbamidomethyl(C)@22; Carbamidomethyl(C)@24; Carbamidomethyl(C)@25		missed K-E@1	0.108004	3878.01	1293.68	3877.9	1293.64	3	14	1.1.1.1823.1	15.3149	8409.02
OXS	1.49	1.49	13.68	0.5605	0.5605	tr|T1IN12|T1IN12_STRMM	Uncharacterized protein OS=Strigamia maritima PE=4 SV=1			1.48149	99	ESTTGSSSSGNNVAK	Deamidated(N)@12			-0.0464848	1425.58	476.199	1425.62	476.215	3	10	1.1.1.84.1	2.45203	1650.68
OXS	1.39	1.39	21.55	4.903	4.903	tr|Q4W7T9|Q4W7T9_9CRUS	VASA RNA helicase OS=Daphnia magna GN=vasa PE=2 SV=1			1.38722	96.37	SNADVPPFMQAMVSGVSGMGYDFGAPSSHGGFASRDVR	Oxidation(M)@12; Oxidation(M)@19		missed R-D@35	-0.156681	3919.58	980.902	3919.74	980.941	4	15	1.1.1.1425.1	13.3162	11905.6
OXS	1.73	1.73	10.39	1.161	1.161	tr|Q8MP02|Q8MP02_PERAM	Vitellogenin receptor OS=Periplaneta americana GN=VgR PE=2 SV=2			1.72125	98.28	CGDIDECEIGGACAQVCHNTR	Carbamidomethyl(C)@1; Carbamidomethyl(C)@7; Carbamidomethyl(C)@13; Carbamidomethyl(C)@17			-0.100008	2420.86	807.96	2420.96	807.993	3	13	1.1.1.1124.1	11.7101	6250.51
OXS	1.89	1.92	12.28	3.836	3.836	tr|A0A0K2V0B2|A0A0K2V0B2_LEPSM	YY1 transcription factor b [Danio rerio] OS=Lepeophtheirus salmonis GN=yy1b PE=4 SV=1			1.88606	99	LPPGGIPGLDLSDPK				-0.073845	1474.73	492.584	1474.8	492.608	3	13	1.1.1.856.1	10.6861	2883.73
OXS	1.35	1.35	22.6	6.164	6.164	tr|A0A0N1IBB3|A0A0N1IBB3_PAPMA	Zinc finger protein 358 OS=Papilio machaon GN=RR48_01869 PE=4 SV=1			1.3279	97.32	EVYADMVMDCFGIVLSHIDEDMKDAGVCATCVVRLR	Oxidation(M)@6; Carbamidomethyl(C)@10; Carbamidomethyl(C)@28; Carbamidomethyl(C)@31		missed K-D@23; missed R-L@34	0.0209101	4189.93	1397.65	4189.91	1397.64	3	15	1.1.1.1360.1	14.4959	11396.2
OXS	2	2	25.95	14.56	14.56	tr|A0A0L7KZP2|A0A0L7KZP2_9NEOP	Zinc finger RNA-binding protein OS=Operophtera brumata GN=OBRU01_09805 PE=4 SV=1			2	99	REPGRPAAPPQAAAQGAAAALLR			missed R-E@1	-0.144555	2239.09	747.369	2239.23	747.417	3	17	1.1.1.1315.1	12.5649	7026.27
